# Supplementary material for: The Architecture of Circulating Immune Cells Is Dysregulated in People Living With HIV on Long Term Antiretroviral Treatment and Relates With Markers of the HIV-1 Reservoir, Cytomegalovirus, and Microbial Translocation
Source: Front Immunol. 2021 Apr 19;12:661990. doi: 10.3389/fimmu.2021.661990 (PMC8091964; doi:10.3389/fimmu.2021.661990)
Supplement: Supplementary file 2 [file Table_1.xlsx]

## Sheet: Introduction
Supplementary tables
Table title
Supplementary table 1 10-color flow cytometry panels
Supplementary table 2 Stimulation scheme for the ex vivo cytokine production assays
Supplementary table 3 Primers and probes to calculatie CA-DNA and CA-RNA
Supplementary table 4 Definitions of parents, grandparents, and proportions
Supplementary table 5 Median (IQR) WBC percentages and WBC numbers in HIV and healthy controls
Supplementary table 6 Clinical determinants of WBC percentages and numbers in PLHIV
Supplementary table 7 Markers of the HIV-1 reservoir and CMV co-infection and WBC percentages and numbers in PLHIV
Supplementary table 8 Differences in WBC percentages and numbers between PLHIV and healthy controls after exclusion of PLHIV (n=5) with HIV-RNA 50-200 copies/mL
Supplementary table 9 Markers of the HIV-1 reservoir and WBC percentages and numbers after exclusion of PLHIV (n=5) with HIV-RNA 50-200 copies/mL
Supplementary table 10 Associations between WBC percentages and numbers and ex vivo cytokine production in PLHIV

## Sheet: S1 10-color FACS panels
Supplementary table 1 10-color flow cytometry panels
Samples were analyzed by a 3-laser Navios (Beckman Coulter).
mAb: monoclonal antibody; IC: intracellular staining; PBMC: peripheral blood mononuclear cells
* Excluded from analysis in this paper
	Flow channel	FL1	FL2	FL3	FL4	FL5	FL6	FL7	FL8	FL9	FL10
Panel	Fluorochrome	FITC	PE	ECD	PE-Cy5.5	PC7	APC	APC-AF700	APC-AF750	PB	KO
LMI 1	mAb	CD16	HLA-DR	CD14	CD4	CD25	CD56	CD8	CD19	CD3	CD45
General	Clone	3G8	immu-357	UCHT1	1388.2	M-A251	N901	B9.11	J3-119	UCHT1	J33
Whole blood	Distributor	Coulter	Coulter	Coulter	Coulter	BD	Coulter	Coulter	Coulter	Coulter	Coulter
	Fluorochrome	FITC	PE	ECD	PE-Cy5.5	PC7	APC	APC-AF700	APC-AF750	PB	KO
LMI 2	mAb	CD45RA	CD3	CD45RO	CD27	CD25	CD56	CD127	CD8	CD4	CD45
T cell	Clone	ALB11	UCHT1	UCHL1	1A4CD27	M-A251	N901	R34.34	B9,11	13B8.2	J33
Whole blood	Distributor	Coulter	Coulter	Coulter	Coulter	BD	Coulter	Coulter	Coulter	Coulter	Coulter
	Fluorochrome	FITC	PE	ECD	PE-Cy5.5	PC7	APC	APC-AF700	APC-AF750	PB	KO
LMI 3	mAb	IgD	IgM	CD3	CD27	CD38	CD24	CD5	CD19	CD20	CD45
B cell	Clone	ADB6	SA-DA4	UCHT1	1A4CD27	LS198-4-3	ALB9	BL1a	J3-119	B9E9	J33
Whole blood	Distributor	Coulter	Coulter	Coulter	Coulter	Coulter	Coulter	Coulter	Coulter	Coulter	Coulter
	Fluorochrome	FITC	PE	ECD	PE-Cy5.5	PC7	AF674	APC-AF700	APC-AF750	e450	KO
LMI 4	mAb	KI67 (ic)	HLA-DR	CD45RA	CD4	CD25	Helios (ic)	CD127	CD8	FoxP3 (ic)	CD45
T cell division/ Treg	Clone	B56	immu-357	2H4LDH11LD89	1388.2	M-A251	22F6	R34.34	B9.11	PCH101	J33
PBMC	Distributor	BD	Coulter	Coulter	Coulter	BD	Biolegend	Coulter	Coulter	eBioscience	Coulter
	Fluorochrome	FITC	PE	ECD	PerCp5.5	PC7	APC	AF700			KO
LMI 5	mAb	CD45RA	CD196	CD8	CD183	CD194	CD25	CD4			CD45
Chemokine	Clone	ALB11	11A9	SFCI21Thy	G025H7	1G1	2A3	RPA-T4			J33
Whole blood	Distributor	Coulter	BD	Coulter	Biolegend	BD	BD	eBioscience			Coulter

## Sheet: S2 PBMC Stimulation Scheme
Supplementary table 2 Stimulation scheme for the ex vivo cytokine production assays
PBMCs: peripheral blood mononuclear cells; TLR: Toll-like receptor.
*All 7 day PBMC stimulation experiments were supplemented with 10% human pool serum.
Stimulus	Final Concentration	Strain/Manufacture
RPMI + serum	10% human serum	Life technologies
Staphylococcus aureus	1 x 106/mL	ATCC 29213 (in house)
Cryptococcus gattii	1 x 107/mL	A1M-R265, AFLP type 6 (clinical isolate)
Candida albicans conidiae	1 x 106/mL	UC820 (in house)
Candida albicans hyphae	1 x 106/mL	UC820 (in house)
Streptococcus pneumonia	1 x 106/mL	TIGR4
Mycobacterium tuberculosis	1 μg/mL	H37Rv (in house)
Imiquimod (TLR7 ligand)	2.5 ug/mL	Invivogen

## Sheet: S3 Primers and probes
Supplementary table 3 Primers and probes to calculatie CA-DNA and CA-RNA
Assay	Oligo	Modification	Sequence
Total HIV-1 DNA and cell-associated HIV-1 RNA	Forward		5'-GCCTCAATAAAGCTTGCC-3'
	Reverse		5'-GGCGCCACTGCTAGAGATTTT-3'
	Probe	6FAM/MGB Eclipse	5'-AAGTRGTGTGTGCCC-3'
Reference gene RPP30	Forward		5'-AGATTTGGACCTGCGAGCG-3'
	Reverse		5'-GAGCGGCTGTCTCCACAAGT-3'
	Probe	HEX/ZEN/3' IBFQ	5'-TTCTGACCTGAAGGCTCTGCGCG-3'
Reference gene B2M	Forward		5'-TGTCGGATGGATGAAACCCAGA-3'
	Reverse		5'-TGCTCGCGCTACTCTCTCTTT-3'
Reference gene ACTB	Forward		5'-CCGATCCACACGGAGTACTT-3'
	Reverse		5'-TGGACATCCGCAAAGACCTG-3'
Reference gene GAPDH	Forward		5'-GAAGATGGTGATGGGATTTC-3'
	Reverse		5'-GAAGGTGAAGGTCGGAGTC-3'

## Sheet: S4 Definitions proportions
Supplementary table 4 Definitions of parents, grandparents, and proportions
Panel	No	Cell population	Parent	Grandparent	Proportions
LMI1	1	Leukocytes CD45+	None	None	Exclude
	2	Neutrophils	1	None	1
	3	Monocytes CD14+	1	None	1
	4	Classical monocytes CD14++CD16-	3	1	3
	5	Intermediate monocytes CD14++CD16+	3	1	3
	6	NonClassical monocytes CD14+CD16+	3	1	3
	7	Lymphocytes	1	None	1
	8	T cells CD3+ CD56-	7	1	7
	9	NK cells CD3- CD56+	7	1	7
	10	NKT cells CD3+ CD56+	7	1	7
	11	B cells CD19+	7	1	7
	12	CD4+ T cells	8	7	8
	13	CD8+ T cells	8	7	8
	14	DP CD4+ CD8+	8	7	8
	15	DN CD4- CD8-	8	7	8
	16	CD4+ CD25high Treg	12	8	12
	17	NK dim CD56+ CD16+	9	7	9
	18	NK bright CD56++ CD16-	9	7	9
	19	NK CD56+ CD16-	9	7	9
LMI2	20	Leukocytes CD45+	None	None	Exclude
	21	T cells CD3+ CD56-	Reference	Reference	Exclude
	22	CD4+ T cells	Reference	Reference	Exclude
	23	CD8+ T cells	Reference	Reference	Exclude
	24	CD45RO- CD45RA+ T cells	21	20	Exclude
	25	CD45RO+ CD45RA+ T cells	21	20	Exclude
	26	CD45RO+ CD45RA- T cells	21	20	Exclude
	27	CD45RO- CD45RA- T cells	21	20	Exclude
	28	CD4+ CD25+ CD127low Treg	22	21	22
	29	CD4+ Naive CD45RA+ CD27+	22	21	22
	30	CD4+ Eff CD45RA+ CD27-	22	21	22
	31	CD4+ EM CD45RA- CD27-	22	21	22
	32	CD4+ CM CD45RA- CD27+	22	21	22
	33	CD4+ Naive CD45RO- CD27+	22	21	22
	34	CD4+ Eff CD45RO- CD27-	22	21	22
	35	CD4+ EM CD45RO+ CD27-	22	21	22
	36	CD4+ CM CD45RO+ CD27+	22	21	22
	37	CD8+ Naive CD45RA+ CD27+	23	21	23
	38	CD8+ Eff CD45RA+ CD27-	23	21	23
	39	CD8+ EM CD45RA- CD27-	23	21	23
	40	CD8+ CM CD45RA- CD27+	23	21	23
	41	CD8+ Naive CD45RO- CD27+	23	21	23
	42	CD8+ Eff CD45RO- CD27-	23	21	23
	43	CD8+ EM CD45RO+ CD27-	23	21	23
	44	CD8+ CM CD45RO+ CD27+	23	21	23
LMI3	45	Leukocytes CD45+	None	None	Exclude
	46	Lymphocytes	Reference	Reference	Exclude
	47	B cells CD3- CD19+	Reference	Reference	Exclude
	48	CD27- IgM+	Reference	Reference	Exclude
	49	CD19+ CD20- Plasma blasts	47	46	47
	50	CD19+ CD20+ B cells	47	46	47
	51	IgD- CD5++	47	46	47
	52	IgD+ CD5++	47	46	47
	53	IgD- CD5+	47	46	47
	54	IgD+ CD5+	47	46	47
	55	CD24+ CD38+	47	46	47
	56	Transitional B cells CD24++ CD38++	47	46	47
	57	IgD- IgM+	47	46	47
	58	IgD+ IgM+	47	46	47
	59	IgD+ IgM-	47	46	47
	60	IgD- IgM-	47	46	47
	61	Transitional B cell CD27- IgM+ CD24+ CD38high	48	47	47
	62	Mature naive CD24+ CD38+	48	47	47
	63	IgM-	55	47	47
	64	CD24+ CD38+ CD27+ IgM+	55	47	47
	65	Natural effector CD24+ CD38+ IgD+ IgM+	55	47	47
	66	Plasmablast IgD- IgM- CD38++	60	47	47
	67	Class switched memory IgD- IgM- CD38+ CD27+	60	47	47
	68	IgD- IgM- CD27-	60	47	47
	69	Naive B cells IgD+ IgM+ CD27-	58	47	47
	70	Memory B cells IgD+ IgM+ CD27+	58	47	47
	71	IgD- IgM+ CD27-	57	47	47
	72	IgM only memory IgD- IgM+ CD27	57	47	47
	73	IgM+ CD38++ CD27+	57+58	47	47
	74	Class non switched memory IgM+ CD38+ CD27+	57+58	47	47
	75	IgM+ CD27-	57+58	47	47
LMI4	76	Leukocytes CD45+	None	None	Exclude
	77	Lymphocytes	Reference	Reference	Exclude
	78	CD4+ T cells	Reference	Reference	Exclude
	79	DP CD4+ CD8+	Reference	Reference	Exclude
	80	DN CD4- CD8-	Reference	Reference	Exclude
	81	CD8+ T cells	Reference	Reference	Exclude
	82	CD25- CD127+ Tconv	Reference	Reference	Exclude
	83	CD4+ CD25+ CD127low Treg	Reference	Reference	Exclude
	84	Prol DN CD4-CD8-	80	77	80
	85	Prol DP CD4+CD8+	79	77	79
	86	Prol CD4+ Tconv	82	78	82
	87	Prol CD4+ Treg	83	78	83
	88	Prol CD8	81	77	81
	89	Treg FOXP3+ Helios+	83	78	83
	90	Treg FOXP3+ Helios-	83	78	83
	91	Treg CD45RA+	83	78	83
	92	Treg CD45RA-	83	78	83
	93	Treg HLADR+	83	78	83
LMI5	94	CD45+ Leukocytes CD45+	None	None	Exclude
	95	Monocytes	Reference	Reference	Exclude
	96	Lymphocytes Lymphocytes	Reference	Reference	Exclude
	97	CD45+ Lymfocyte CD4+CD8-	Reference	Reference	Exclude
	98	CD45+ Lymfocyte CD4-CD8+	Reference	Reference	Exclude
	99	CD4+CD8- T4RA-25- Mem CD4 Tc	97	96	97
	100	CD4+CD8- T4RA-25++ mTreg	97	96	97
	101	T4RA-25- Mem Tc CD196+	99	97	99
	102	T4RA-25- Mem Tc CD196-	99	97	99
	103	T4RA-25- Mem Tc CCR6+ 183-194-	101	99	99
	104	T4RA-25- Mem Tc CCR6+ 183+194-	101	99	99
	105	T4RA-25- Mem Tc CCR6+ 183-194+	101	99	99
	106	T4RA-25- Mem Tc CCR6+ 183+194+	101	99	99
	111	T4RA-25- Mem Tc CCR6- 183-194-	102	99	99
	112	T4RA-25- Mem Tc CCR6- 183+194-	102	99	99
	113	T4RA-25- Mem Tc CCR6- 183-194+	102	99	99
	114	T4RA-25- Mem Tc CCR6- 183+194+	102	99	99
	115	mTreg CD196+	100	97	100
	116	mTreg CD196-	100	97	100
	117	mTreg CCR6+ 183-194-	115	100	100
	118	mTreg CCR6+ 183+194-	115	100	100
	119	mTreg CCR6+ 183-194+	115	100	100
	120	mTreg CCR6+ 183+194+	115	100	100
	121	mTreg CCR6- 183-194-	116	100	100
	122	mTreg CCR6- 183+194-	116	100	100
	123	mTreg CCR6- 183-194+	116	100	100
	124	mTreg CCR6- 183+194+	116	100	100
	125	CD4-CD8+ CD196+	98	96	98
	126	CD4-CD8+ CD196-	98	96	98
	127	CD4-CD8+ CCR6+ 183-194-	125	98	98
	128	CD4-CD8+ CCR6+ 183+194-	125	98	98
	129	CD4-CD8+ CCR6+ 183-194+	125	98	98
	130	CD4-CD8+ CCR6+ 183+194+	125	98	98
	131	CD4-CD8+ CCR6- 183-194-	126	98	98
	132	CD4-CD8+ CCR6- 183+194-	126	98	98
	133	CD4-CD8+ CCR6- 183-194+	126	98	98
	134	CD4-CD8+ CCR6- 183+194+	126	98	98
	135	Monocytes CD183	95	94	95
	136	Monocytes CD194	95	94	95
	137	Monocytes CD196	95	94	95

## Sheet: S5 PLHIV_controls
Supplementary table 5 Median (IQR) WBC percentages and WBC numbers in HIV and healthy controls
Inverse-rank transformed data were analyzed using linear regression and corrected for age, sex, sampling time, and seasonality. Depicted are median (IQR) counts and percentages and FDR adjusted p-values.
HC: healthy control; PLHIV: people living with HIV; WBC: white blood cells.
Cell population		Percentages			WBC numbers/mL
		PLHIV (n=211)	HC (n=56)	FDR-adj	200HIV (n=211)	HC (n=56)	FDR-adj
	% of	Median (IQR)	Median (IQR)	P-value	Median (IQR)	Median (IQR)	P-value
Leukocytes CD45+	NA	NA	NA	NA	6500000 (5150000 - 8000000)	6100000 (5100000 - 7400000)	0.032
Neutrophils	leukocytes	60,1 (51,1 - 68,7)	59,3 (50,7 - 66,9)	0.92	3795757 (2697279 - 5042628)	3536984 (2693904 - 4674735)	0.19
Monocytes CD14+	leukocytes	8 (6,7 - 9,3)	7,6 (6,3 - 8,7)	0.024	504887 (379815 - 679563)	463562 (354994 - 591690)	0.0017
Classical monocytes CD14++CD16-	monocytes	66,8 (60,8 - 72,9)	66,5 (57,9 - 72,2)	0.42	347013 (240590 - 479856)	313568 (215229 - 410575)	0.0027
Intermediate monocytes CD14++CD16+	monocytes	9,1 (5,7 - 13,4)	8,2 (6 - 13,4)	0.5	44708 (27722 - 67966)	39405 (24592 - 61903)	0.14
NonClassical monocytes CD14+CD16+	monocytes	6,6 (4,8 - 8,4)	7,3 (5,7 - 9,3)	-5.80738e-07	31459 (23512 - 44318)	31238 (23681 - 44475)	-0.14
Monocytes CXCR3+	monocytes	4,8 (3,5 - 6,9)	4,3 (2,9 - 6,1)	0.01	20542 (14236 - 31095)	15285 (9878 - 20784)	4.72398e-10
Monocytes CCR4+	monocytes	81 (75,6 - 86,1)	75,8 (67,5 - 81,8)	3.04389e-08	352612 (225685 - 515576)	253758 (166416 - 369269)	3.55437e-08
Monocytes CCR6+	monocytes	4,5 (3,2 - 6,6)	5,4 (3,7 - 8,5)	-0.014	19689 (13989 - 29629)	18499 (12468 - 26874)	0.3
NK cells CD3- CD56+	lymphocytes	10,2 (6,8 - 15)	10,8 (7,5 - 15,2)	-3.52867e-06	176372 (119050 - 282057)	204295 (119377 - 313872)	-0.0044
NK dim CD56+ CD16+	NK cells	94,9 (92,2 - 96,7)	93,5 (89,5 - 95,6)	0.12	166680 (108095 - 271452)	191415 (108317 - 301600)	-0.0084
NK bright CD56++ CD16-	NK cells	2,7 (1,7 - 4,7)	4,2 (2,7 - 6,5)	-0.03	5387 (3299 - 7757)	8246 (5643 - 13065)	-4.36622e-08
NK CD56+ CD16-	NK cells	2 (1,2 - 3,4)	2,2 (1,5 - 3,7)	-0.48	3459 (2347 - 4905)	5097 (2906 - 7058)	-6.23697e-05
Lymphocytes	leukocytes	29,6 (22,4 - 37,6)	30,9 (23,8 - 39)	-0.9	1858207 (1439266 - 2507574)	1837099 (1479956 - 2548766)	-0.14
NKT cells CD3+ CD56+	lymphocytes	4,7 (2,7 - 7,5)	3,8 (1,8 - 6,7)	0.0076	83299 (42905 - 143235)	69482 (30001 - 136512)	0.00036
T cells CD3+ CD56-	lymphocytes	72,7 (67,4 - 78,1)	73,3 (67,9 - 77,8)	0.0022	1359057 (1004948 - 1838521)	1335918 (1035844 - 1901734)	-0.028
DP CD4+ CD8+	T cells	0,9 (0,7 - 1,3)	0,8 (0,6 - 1,4)	0.72	12723 (8378 - 19314)	12350 (7739 - 18651)	0.19
Prol DP CD4+CD8+	T cells	7,9 (6 - 10,6)	7 (4,3 - 10,3)	0.00021	859 (504 - 1462)	642 (343 - 1204)	0.0067
DN CD4-CD8-	T cells	3 (1,9 - 4,1)	2,9 (1,9 - 4,3)	-0.54	36399 (22301 - 65122)	37022 (23827 - 60670)	-0.051
Prol DN CD4-CD8-	T cells	11,6 (9 - 16,6)	9,7 (7,2 - 12,8)	0.017	65321 (45540 - 87591)	52655 (36062 - 75800)	0.11
CD4+ T cells	T cells	49,7 (39,2 - 56,9)	66,7 (60,7 - 74,5)	-1.86347e-42	659219 (443137 - 885935)	886881 (649346 - 1305242)	-8.94884e-05
CD4+ Naive CD45RA+ CD27+	CD4+ cells	37,2 (24,5 - 49,3)	51,3 (40,5 - 58,7)	-0.0001	209761 (101939 - 353149)	406257 (208526 - 659749)	-3.66518e-06
CD4+ Naive CD45RO- CD27+	CD4+ cells	37,6 (27,2 - 49)	52,1 (40,8 - 57,3)	-0.00074	212335 (113436 - 351875)	404432 (216317 - 635172)	-1.85924e-05
CD4+ CM CD45RA- CD27+	CD4+ cells	46,5 (37,2 - 56,7)	43,2 (36 - 51,6)	0.81	253493 (181546 - 342637)	336462 (245420 - 462252)	-0.0003
CD4+ CM CD45RO+ CD27+	CD4+ cells	45,3 (37,2 - 53,9)	42,7 (37,6 - 51,7)	0.32	247219 (181566 - 340184)	347104 (256174 - 484499)	-2.32492e-05
CD4+ EM CD45RA- CD27-	CD4+ cells	9,1 (5,2 - 15,1)	4,4 (3,3 - 6,5)	1.85045e-09	52042 (28302 - 81252)	34935 (24713 - 49984)	0.00036
CD4+ EM CD45RO+ CD27-	CD4+ cells	9,1 (5,3 - 15,5)	4,5 (3,3 - 6,4)	8.93135e-12	51500 (30570 - 83612)	35632 (26370 - 49585)	3.27626e-05
CD4+ Eff CD45RA+ CD27-	CD4+ cells	1,8 (0,5 - 4)	0,1 (0,1 - 0,5)	2.55873e-20	9817 (2962 - 25909)	983 (364 - 3459)	3.46101e-16
CD4+ Eff CD45RO- CD27-	CD4+ cells	1,7 (0,6 - 4)	0,2 (0,1 - 0,4)	8.80057e-25	10036 (3484 - 23365)	1481 (709 - 3035)	6.56471e-19
Prol CD4+ Tconv	CD4+ cells	3,4 (2,4 - 4,3)	2,2 (1,6 - 2,9)	7.37712e-09	20608 (14694 - 25833)	18773 (12969 - 27555)	0.019
CD4+CD8- Mem CD4 Tc	CD4+ cells	26,2 (19,8 - 31,7)	13,3 (10,3 - 18,1)	8.80057e-25	275908 (207705 - 363610)	192481 (127557 - 284770)	2.65793e-10
Mem Tc CCR6+	CD4+ Mem Tc	37,3 (30 - 43,8)	39,7 (31,6 - 47,1)	-0.9	100004 (73686 - 137757)	68230 (47376 - 110102)	2.92132e-09
Mem Tc CCR6+ CXCR3-CCR4-	CD4+ Mem Tc	13,2 (8,8 - 16,9)	14,1 (10,5 - 19,8)	-0.0037	33549 (21272 - 51789)	25313 (15651 - 42381)	0.0023
Mem Tc CCR6+ CXCR3+CCR4-	CD4+ Mem Tc	5,9 (3,3 - 9,7)	7,6 (4,6 - 11,4)	-0.49	17350 (8277 - 27782)	14070 (7731 - 25802)	0.00099
Mem Tc CCR6+ CXCR3-CCR4+	CD4+ Mem Tc	12,7 (9,3 - 16,7)	10,9 (7,9 - 14,1)	0.00013	34123 (24485 - 49885)	18387 (11312 - 31137)	3.40507e-14
Mem Tc CCR6+ CXCR3+CCR4+	CD4+ Mem Tc	3,3 (1,8 - 5,5)	3,4 (2 - 6)	-0.16	8872 (4785 - 16260)	6783 (3499 - 11669)	3.61348e-08
Mem Tc CCR6-	CD4+ Mem Tc	62,7 (56,2 - 70)	60,3 (52,9 - 68,4)	0.9	167774 (119237 - 242423)	115211 (76391 - 174937)	2.87823e-09
Mem Tc CCR6- CXCR3-CCR4-	CD4+ Mem Tc	35,9 (26,2 - 46,3)	28,6 (22 - 38,3)	0.077	101943 (58461 - 143049)	58901 (33918 - 90666)	1.23246e-08
Mem Tc CCR6- CXCR3+CCR4-	CD4+ Mem Tc	7,2 (4,3 - 11,3)	9,1 (5 - 14,2)	-0.82	19165 (9340 - 33614)	17319 (6105 - 29100)	0.00012
Mem Tc CCR6- CXCR3-CCR4+	CD4+ Mem Tc	12,2 (9,2 - 16,1)	14,7 (11,1 - 19,6)	-0.00016	33972 (23974 - 53374)	27813 (17216 - 41008)	0.00028
Mem Tc CCR6- CXCR3+CCR4+	CD4+ Mem Tc	2,4 (1,4 - 4,5)	2,8 (1,4 - 5,7)	-0.9	6733 (3280 - 13811)	5774 (2515 - 11358)	7.77387e-05
CD4+ CD25high Treg	CD4+ cells	4,6 (3,5 - 5,7)	3,7 (3,1 - 4,7)	0.0035	26988 (19904 - 39849)	34890 (23027 - 49621)	-0.055
CD4+ CD25+ CD127low Treg	CD4+ cells	6,6 (5,4 - 8,2)	6,5 (5,4 - 7,4)	0.49	35991 (27115 - 50354)	50680 (34562 - 67498)	-0.0014
Prol CD4+ Treg	Treg	16,8 (12,6 - 20,5)	14,7 (11,9 - 19,3)	0.077	6596 (4673 - 8587)	8880 (6637 - 12646)	-4.01957e-08
Treg FOX+3+ Helios+	Treg	75,7 (70,4 - 80,9)	65,9 (59,3 - 70,5)	8.41132e-19	29289 (21988 - 44590)	37759 (25882 - 55003)	-0.072
Treg FOX+3+ Helios-	Treg	8,7 (7,2 - 11)	15,7 (12,9 - 19,5)	-2.54982e-38	3519 (2421 - 5644)	9370 (6407 - 13784)	-5.37689e-28
Treg CD45RA+	Treg	24 (16,3 - 33,8)	33,6 (21,5 - 44)	-0.38	9758 (5026 - 16232)	18291 (9892 - 34695)	-0.0031
Treg CD45RA-	Treg	76 (66,2 - 83,7)	66,4 (56 - 78,5)	0.38	29309 (21209 - 38026)	37471 (25720 - 52050)	-0.00021
Treg HLA-DR+	Treg	42,7 (36 - 51,6)	33,1 (25,5 - 41,8)	0.053	16561 (12499 - 22157)	20465 (13741 - 27451)	-0.0022
CD4+CD8- T4RA-25++ mTreg	CD4+ cells	2,5 (1,8 - 3,5)	1,7 (1,4 - 2,3)	0.0016	27163 (18363 - 36141)	25060 (17759 - 33739)	0.72
mTreg CCR6+ CXCR3-CCR4-	Treg	3,5 (1,7 - 5,1)	3,9 (1,9 - 6,1)	-0.0001	894 (390 - 1431)	968 (491 - 1525)	-0.0021
mTreg CCR6+ CXCR3+CCR4-	Treg	0,5 (0,1 - 1)	0,7 (0,3 - 1,4)	-0.00015	120 (32 - 291)	190 (58 - 418)	-0.00099
mTreg CCR6+ CXCR3-CCR4+	Treg	65,3 (59,2 - 71)	58,8 (52,2 - 66,6)	1.36777e-07	17318 (11380 - 24225)	14172 (10531 - 19863)	0.026
mTreg CCR6+ CXCR3+CCR4+	Treg	6,7 (3,5 - 11,1)	6,9 (3,3 - 11,8)	-0.37	1632 (755 - 3521)	1594 (794 - 3302)	-0.45
mTreg CCR6+	Treg	77,3 (72,8 - 82,1)	74,5 (67,1 - 79,8)	0.01	20227 (13681 - 28752)	18375 (12696 - 25396)	0.38
mTreg CCR6- CXCR3-CCR4-	Treg	3,9 (2,3 - 5,6)	6 (4 - 8,9)	-1.60809e-08	948 (545 - 1759)	1507 (881 - 2333)	-3.73482e-05
mTreg CCR6- CXCR3+CCR4-	Treg	0,5 (0,2 - 1)	0,7 (0,3 - 1,6)	-0.078	125 (42 - 298)	178 (59 - 434)	-0.13
mTreg CCR6- CXCR3-CCR4+	Treg	15,4 (11,6 - 19,2)	15,5 (11,3 - 21,3)	-0.9	3848 (2312 - 6239)	3836 (2464 - 5793)	0.81
mTreg CCR6- CXCR3+CCR4+	Treg	1,4 (0,7 - 2,8)	1,4 (0,7 - 2,7)	-0.2	418 (144 - 742)	366 (144 - 769)	-0.23
mTreg CCR6-	Treg	22,7 (17,9 - 27,2)	25,5 (20,2 - 33)	-0.01	5890 (3753 - 8496)	6462 (4218 - 9603)	-0.28
CD8+ T cells	T cells	46,3 (39,3 - 55,7)	28,1 (22,6 - 34,7)	2.71559e-48	604943 (431376 - 873581)	370612 (269612 - 515043)	1.39015e-26
CD8+ Naive CD45RA+ CD27+	CD8+ cells	27,5 (18,4 - 41,2)	59,7 (45,8 - 72,7)	-5.91874e-23	169941 (95124 - 231658)	197620 (112898 - 323532)	-0.0095
CD8+ Naive CD45RO- CD27+	CD8+ cells	29,1 (20,5 - 39,9)	56,3 (39,5 - 67,3)	-7.45108e-15	161961 (99164 - 243790)	183621 (97145 - 305303)	-1.11112e-05
CD8+ CM CD45RA- CD27+	CD8+ cells	33 (27,1 - 42,7)	25,6 (18,7 - 37,4)	0.72	180206 (121479 - 263440)	88720 (63855 - 121254)	2.76242e-24
CD8+ CM CD45RO+ CD27+	CD8+ cells	33,3 (26,5 - 41,5)	31,2 (23,5 - 41,5)	0.022	189251 (128771 - 265178)	105590 (80624 - 140053)	2.11751e-22
CD8+ EM CD45RA- CD27-	CD8+ cells	12,8 (6,6 - 18,9)	3,7 (2,2 - 6)	1.15102e-15	64656 (36419 - 117794)	11479 (6152 - 22250)	2.00616e-27
CD8+ EM CD45RO+ CD27-	CD8+ cells	11,6 (7 - 16,4)	4,2 (2,7 - 7,2)	1.01796e-13	62749 (35370 - 110769)	13073 (7772 - 27948)	5.858e-29
CD8+ Eff CD45RA+ CD27-	CD8+ cells	19,2 (11,7 - 26,9)	4,1 (2,2 - 10,9)	9.32008e-20	105635 (51241 - 177513)	16171 (5799 - 32512)	5.35617e-34
CD8+ Eff CD45RO- CD27-	CD8+ cells	20,6 (12,2 - 28,2)	3,3 (1,6 - 9,8)	2.83447e-26	116350 (57616 - 187666)	12720 (4787 - 30235)	6.99516e-39
Prol CD8+	CD8+ cells	4,2 (2,9 - 5,7)	2,9 (2 - 3,9)	0.00089	28593 (19253 - 51642)	15812 (8970 - 25299)	3.97187e-14
CD8+ CCR6+ CXCR3-CCR4-	CD8+ cells	2,6 (1,6 - 4,5)	7,4 (4,7 - 10,9)	-6.22001e-24	28466 (14606 - 46175)	45048 (25705 - 71071)	-0.013
CD8+ CCR6+ CXCR3+CCR4-	CD8+ cells	0,9 (0,5 - 1,5)	0,6 (0,4 - 1,1)	6.59288e-07	9784 (5238 - 18150)	4093 (1677 - 8269)	2.56748e-23
CD8+ CCR6+ CXCR3-CCR4+	CD8+ cells	0,6 (0,4 - 0,9)	2 (1,1 - 3,1)	-2.32568e-40	6579 (3968 - 10529)	11886 (6652 - 19320)	-2.79224e-09
CD8+ CCR6+ CXCR3+CCR4+	CD8+ cells	0,2 (0,1 - 0,3)	0,3 (0,1 - 0,6)	-0.007	1721 (799 - 3561)	1772 (598 - 4225)	0.061
CD8+ CCR6+	CD8+ cells	4,6 (3 - 7,1)	11,2 (7,3 - 15,5)	-2.82849e-27	49172 (32723 - 81791)	68559 (43509 - 97838)	-0.18
CD8+ CCR6- CXCR3-CCR4-	CD8+ cells	75,1 (66,6 - 80,4)	65,5 (56,5 - 73,8)	9.95602e-13	770332 (574860 - 1149541)	400725 (262445 - 559815)	2.76518e-36
CD8+ CCR6- CXCR3+CCR4-	CD8+ cells	9,6 (5,4 - 15,2)	4,2 (2,1 - 6,9)	2.07841e-32	111832 (47602 - 179973)	24734 (10139 - 47732)	5.08669e-46
CD8+ CCR6- CXCR3-CCR4+	CD8+ cells	7,4 (4,7 - 11,2)	15,8 (7,8 - 23,2)	-2.50355e-22	76775 (44633 - 127833)	86969 (42865 - 158955)	-0.25
CD8+ CCR6- CXCR3+CCR4+	CD8+ cells	0,9 (0,4 - 1,5)	1 (0,3 - 2,2)	-0.72	8615 (4241 - 16901)	5770 (1660 - 15288)	9.58691e-06
CD8+ CCR6-	CD8+ cells	95,4 (92,9 - 97)	88,8 (84,5 - 92,7)	3.25166e-27	989581 (760724 - 1464935)	524146 (376478 - 756138)	1.03767e-35
B cells CD19+	lymphocytes	6,2 (4,4 - 8,6)	6,4 (4,8 - 8,1)	0.23	113016 (75466 - 175846)	125472 (80136 - 170557)	-0.062
CD19+ CD20- Plasma blasts/cells	B cells	1,8 (1 - 3,5)	1,6 (1 - 2,8)	0.23	1078 (652 - 1880)	941 (558 - 1756)	0.0013
CD19+ CD20+ B cells	B cells	98,2 (96,5 - 99)	98,4 (97,2 - 99)	-0.23	56125 (37977 - 90024)	59534 (38438 - 92427)	0.032
IgM only B cells (CD24+ CD38+ CD27+ IgM+ )	B cells	2,5 (1,4 - 4,3)	1,4 (0,7 - 2,4)	1.03454e-08	1427 (796 - 2576)	800 (416 - 1527)	1.44859e-11
CD24+ CD38+	B cells	84,8 (82,1 - 88,3)	85 (80,4 - 87,1)	0.12	50133 (32510 - 79215)	50353 (33000 - 78567)	0.02
Natural effector (CD24+ CD38+ IgD+ IgM+)	B cells	8 (5,6 - 13)	11,7 (8 - 15,7)	-1.76515e-05	4864 (2938 - 8382)	6953 (3833 - 11450)	-0.3
IgD- CD5++	B cells	0,8 (0,5 - 1,3)	0,7 (0,5 - 1,1)	0.12	513 (300 - 803)	429 (256 - 696)	0.00048
IgD+ CD5++	B cells	3,8 (2,6 - 5,4)	6,3 (4,1 - 8,8)	-4.75186e-10	2268 (1099 - 4250)	3614 (1803 - 6849)	-0.011
IgD- CD5+	B cells	25,3 (16,1 - 34,4)	19,8 (14,5 - 25,1)	5.13908e-05	14388 (9328 - 23296)	11838 (7350 - 17287)	7.67968e-07
IgD+ CD5+	B cells	69,4 (59,7 - 76,1)	72,1 (65,9 - 77,3)	-0.12	40139 (25305 - 65553)	43935 (28167 - 69027)	-0.17
IgM-	B cells	16 (10,9 - 23,4)	15,2 (10 - 20,8)	0.15	9479 (5712 - 15764)	8954 (5119 - 14192)	0.004
IgD- IgM-	B cells	19,4 (12,2 - 27,7)	16,3 (11,7 - 22,1)	0.027	11396 (7110 - 18954)	9709 (6153 - 14795)	0.00029
IgD+ IgM-	B cells	2,6 (1,2 - 5,5)	3,8 (1,9 - 7,5)	-0.01	1546 (686 - 3527)	2591 (946 - 4798)	-0.37
IgD- IgM+	B cells	5,4 (3,7 - 8,7)	3 (1,7 - 4,7)	2.09718e-12	3262 (1964 - 5237)	1755 (930 - 3266)	1.90143e-14
IgD+ IgM+	B cells	69,7 (59,8 - 77,8)	73,2 (66,9 - 79,1)	-0.0027	40745 (25147 - 64063)	44630 (27861 - 71141)	-0.25
Class switched memory (IgD- IgM- CD38+ CD27+)	B cells	13,6 (8,2 - 20,4)	11,4 (7,7 - 16,3)	0.082	7555 (4871 - 14047)	7222 (4025 - 10682)	0.0014
IgD- IgM- CD27-	B cells	3,5 (2,3 - 4,7)	2,7 (2 - 3,8)	0.017	2193 (1291 - 3410)	1692 (1096 - 2647)	0.00017
Plasmablast (IgD- IgM- CD38++)	B cells	1,2 (0,6 - 2,5)	1,1 (0,6 - 1,9)	0.33	701 (356 - 1409)	628 (328 - 1125)	0.01
IgD- IgM+ CD27-	B cells	2 (1,1 - 3)	0,8 (0,4 - 1,3)	4.56868e-27	1117 (653 - 1883)	421 (182 - 946)	1.21441e-23
IgM only memory (IgD- IgM+ CD27)	B cells	3,5 (1,9 - 6)	2,2 (1,2 - 3,7)	7.76168e-06	1963 (1147 - 3545)	1289 (692 - 2169)	6.52004e-09
Class non switched memory (IgM+ CD38+ CD27+)	B cells	12,7 (8,4 - 20,4)	15 (10,1 - 21,4)	0.077	7299 (4446 - 12109)	8611 (4846 - 14955)	-0.47
IgM+ CD38++ CD27+	B cells	0,5 (0,3 - 0,8)	0,6 (0,3 - 0,8)	0.93	319 (166 - 539)	315 (169 - 519)	0.12
IgM+	B cells	61,7 (47,3 - 71,4)	60,5 (50,9 - 69,2)	0.93	35665 (20931 - 55810)	36868 (22460 - 54693)	-0.093
Memory B cells (IgD+ IgM+ CD27+)	B cells	9,1 (6,4 - 14,5)	19,4 (14,2 - 24,2)	-2.35458e-29	5366 (3267 - 9326)	11082 (6854 - 17602)	-9.67619e-09
Naive B cells (IgD+ IgM+ CD27-)	B cells	58,9 (45,3 - 69,1)	53,6 (43,4 - 62,6)	0.0087	34361 (20096 - 54778)	32723 (18987 - 47967)	0.0078
Transitional B cells (CD24++ CD38++)	B cells	3,4 (2,2 - 5,8)	5,2 (3,6 - 7,1)	-0.00021	2171 (1068 - 3523)	2949 (1681 - 5031)	-0.31
IgM+ CD27-	B cells	5,8 (3,5 - 8,5)	6,9 (4,8 - 9,9)	-0.023	3494 (1535 - 6173)	4097 (2260 - 6660)	-0.94
Naive mature B cells (CD24+ CD38+ CD27- IgM+)	B cells	41 (30,1 - 51,8)	41,7 (32,9 - 48,9)	0.99	24476 (13405 - 39166)	24472 (15243 - 38001)	-0.15

## Sheet: S6 PLHIV clin
Supplementary table 6 Clinical determinants of WBC percentages and numbers in PLHIV
Inverse-rank transformed data were analyzed using linear regression and corrected for age, sex, sampling time, and seasonality. Depicted are standardazid beta-coefficients and FDR adjusted p-values.
BMI: bodymass index; INST: integrase inhibitor; PI: protease inhibitor; NNRTI: non-nucleoside reverse transcriptase inhibitor
	Age				Sex				BMI				Smoking				Total tobacco exposure				Heavy drinking				Regular substance use				Nadir CD4+ cell count				HIV duration (years)				cART duration (years)				PI				NNRTI				INSTI
Cell type	WBC percentages		WBC numbers		WBC percentages		WBC numbers		WBC percentages		WBC numbers		WBC percentages		WBC numbers		WBC percentages		WBC numbers		WBC percentages		WBC numbers		WBC percentages		WBC numbers		WBC percentages		WBC numbers		WBC percentages		WBC numbers		WBC percentages		WBC numbers		WBC percentages		WBC numbers		WBC percentages		WBC numbers		WBC percentages
	β	FDR adj p-value	β	FDR adj p-value	β	FDR adj p-value	β	FDR adj p-value	β	FDR adj p-value	β	FDR adj p-value	β	FDR adj p-value	β	FDR adj p-value	β	FDR adj p-value	β	FDR adj p-value	β	FDR adj p-value	β	FDR adj p-value	β	FDR adj p-value	β	FDR adj p-value	β	FDR adj p-value	β	FDR adj p-value	β	FDR adj p-value	β	FDR adj p-value	β	FDR adj p-value	β	FDR adj p-value	β	FDR adj p-value	β	FDR adj p-value	β	FDR adj p-value	β	FDR adj p-value	β
Leukocytes			-0.0192442	-0.877329			-0.0384118	-0.682517			-0.0388893	-0.886828			0.0754539	0.583149			0.170357	0.0895026			-0.0693411	-0.943174			-0.0661865	-0.810722			0.0514352	0.698396			0.113286	0.553974			0.104851	0.541164			0.0911146	0.523194			-0.00687194	-0.98817
Neutrophils (% of leukocytes)	0.128617	0.10696	0.037792	0.766117	-0.0632262	-0.520194	-0.0613835	-0.617224	-0.0386979	-0.798295	-0.0321678	-0.886828	0.11116	0.27234	0.10209	0.487522	0.180319	0.130517	0.219165	0.0332802	-0.134104	-0.427726	-0.160544	-0.943174	-0.012378	-0.981492	-0.0819067	-0.745324	-0.131684	-0.179573	-0.0121587	-0.945723	0.1891	0.217878	0.180189	0.365734	0.194397	0.128031	0.183739	0.220459	0.0142991	0.982253	0.0723747	0.657702	-0.0378299	-0.918807	-0.00352515	-0.98817	0.0558129
Monocytes CD14+ (% of leukocytes)	-0.0470132	-0.58534	-0.0452337	-0.703636	0.121583	0.143155	0.049235	0.66738	-0.0389244	-0.792591	-0.045334	-0.886828	0.0375929	0.717443	0.0740711	0.583149	0.0716169	0.605432	0.172287	0.0835792	-0.0055396	-0.952198	-0.0657344	-0.943174	0.0490806	0.832876	-0.016657	-0.955199	0.123527	0.18381	0.112195	0.270339	-0.00572585	-0.965008	0.0695668	0.879026	-0.00736891	-0.941342	0.0633923	0.703865	0.120221	0.974452	0.131968	0.275397	-0.0140598	-0.921448	-0.0105846	-0.98817	0.0106225
Classical monocytes CD14++CD16- (% of monocytes)	-0.137185	-0.0889213	-0.066954	-0.525122	0.124944	0.143155	0.0753303	0.514236	-0.117632	-0.488327	-0.0735515	-0.886828	-0.0171011	-0.919742	0.0702185	0.584359	0.0582383	0.676636	0.176411	0.081002	-0.105516	-0.46259	-0.080101	-0.943174	0.128084	0.345491	0.0241966	0.93213	-0.0501572	-0.665687	0.0826695	0.466399	0.106584	0.688548	0.103133	0.58651	0.103663	0.533547	0.0912385	0.541164	-0.016835	-0.982253	0.117815	0.353567	-0.00136222	-0.985767	-0.00139923	-0.98817	0.00278176
Intermediate monocytes CD14++CD16+ (% of monocytes)	0.16466	0.0421437	0.105129	0.252093	-0.0805143	-0.402913	-0.0318603	-0.725952	-0.0152122	-0.975155	-0.051888	-0.886828	-0.000647629	-0.996043	0.0409807	0.809615	-0.158872	-0.202703	-0.00562512	-0.953427	0.120671	0.46259	0.0675137	0.943174	-0.0684442	-0.806551	-0.0648324	-0.810722	0.0886798	0.400889	0.144862	0.121547	-0.178083	-0.217878	-0.0969878	-0.593647	-0.166977	-0.191925	-0.0910855	-0.541164	-0.0448884	-0.982253	0.0651689	0.681485	-0.033432	-0.918807	-0.0324128	-0.98817	0.00841057
NonClassical monocytes CD14+CD16+ (% of monocytes)	0.196679	0.0162375	0.128209	0.146963	-0.0420396	-0.683157	0.00643588	0.940924	0.138708	0.488327	0.0739243	0.886828	-0.213705	-0.0310127	-0.135766	-0.375328	-0.208842	-0.0989692	-0.015206	-0.932632	0.111233	0.46259	0.028952	0.943174	-0.11022	-0.441315	-0.128772	-0.723239	-0.0916004	-0.392528	0.0288199	0.896422	-0.0854786	-0.77687	-0.00863398	-0.973334	-0.0494864	-0.780262	0.0171961	0.909068	-0.0284191	-0.982253	0.109953	0.389577	0.00623181	0.965391	-0.0120564	-0.98817	-0.0358506
Monocytes CXCR3+ (% of monocytes)	0.0477803	0.584114	0.000208058	0.997449	-0.0379399	-0.707267	-0.0444122	-0.66738	0.00809728	0.976899	-0.0107572	-0.936222	-0.0449832	-0.670611	0.0151269	0.935977	-0.0232101	-0.90841	0.0744734	0.564112	0.132825	0.427726	0.0774791	0.943174	-0.0268598	-0.942843	-0.0260213	-0.927026	-0.055623	-0.611686	-0.0523503	-0.676951	-0.0975935	-0.730246	0.0135816	0.973334	-0.126279	-0.335185	0.00295944	0.995696	-0.0741528	-0.974452	0.100611	0.425634	0.0341456	0.918807	-0.00731523	-0.98817	-0.0719836
Monocytes CCR4+ (% of monocytes)	-0.0996477	-0.227966	-0.0718651	-0.486656	0.0163841	0.861352	-0.00999233	-0.91467	-0.0598336	-0.728491	-0.0387919	-0.886828	0.207488	0.0358339	0.0930576	0.508146	0.105574	0.391997	0.136789	0.228676	0.0524178	0.747504	-0.038685	-0.943174	0.176844	0.141276	0.0450525	0.880404	-0.0110006	-0.931576	-0.00428416	-0.968875	-0.00631624	-0.965008	0.120981	0.491255	-0.0249236	-0.88542	0.137968	0.382068	0.0408461	0.982253	0.191089	0.110042	-0.0150973	-0.921448	-0.0310202	-0.98817	0.0128429
Monocytes CCR6+ (% of monocytes)	-0.0611289	-0.474863	-0.0966164	-0.323494	0.0102577	0.895058	-0.0130645	-0.899741	0.0422849	0.792591	0.0338547	0.886828	-0.0269695	-0.820806	0.0273193	0.898707	-0.0292354	-0.87541	0.0951439	0.442481	0.0247163	0.840693	-0.0269824	-0.943174	0.00847607	0.981492	0.030415	0.927026	0.0110888	0.931576	0.00751338	0.960932	-0.180304	-0.217878	-0.0624515	-0.917929	-0.228904	-0.055789	-0.0898739	-0.541164	-0.0508897	-0.982253	0.11305	0.389577	-0.0687093	-0.906765	-0.0929683	-0.98817	0.00965615
NK cells CD3- CD56+ (% of lymphocytes)	0.189513	0.021297	0.0711586	0.510331	0.0546251	0.601495	0.0467469	0.66738	0.00913483	0.976899	0.0191759	0.886828	-0.185692	-0.0551337	-0.182372	-0.130978	-0.111052	-0.391997	-0.102403	-0.405747	-0.0405642	-0.790115	-0.00442826	-0.976932	-0.0102029	-0.981492	-0.0542738	-0.851812	-0.120647	-0.21382	-0.017414	-0.907747	0.0440537	0.906569	-0.0380084	-0.973334	0.125885	0.357083	0.0255116	0.896854	-0.073811	-0.974452	-0.0411986	-0.785999	0.0276002	0.918807	0.0589296	0.98817	-0.0175824
NK dim CD56+ CD16+ (% of NK cells)	0.079988	0.341774	0.0685494	0.525122	0.0634536	0.520194	0.0431896	0.682517	0.0141972	0.976899	0.0191741	0.886828	-0.0469448	-0.670611	-0.173279	-0.154897	0.0584215	0.676636	-0.101102	-0.405747	-0.0170653	-0.84558	-0.00153396	-0.99233	0.0760864	0.725651	-0.0485411	-0.880404	0.0374221	0.731578	-0.0159844	-0.909174	-0.0311155	-0.907187	-0.0403567	-0.973334	0.0580561	0.752703	0.0324162	0.874111	-0.0597933	-0.982253	-0.053438	-0.739572	-0.0140578	-0.921448	0.062074	0.98817	0.0280242
NK bright CD56++ CD16- (% of NK cells)	-0.139446	-0.0829122	-0.0782516	-0.451095	-0.0794878	-0.402913	-0.0576747	-0.63301	0.0160183	0.974605	0.0258075	0.886828	-0.00249728	-0.996043	-0.20892	-0.0721471	-0.103175	-0.391997	-0.222374	-0.0332802	0.026634	0.840693	0.00847068	0.968384	-0.0351117	-0.941997	-0.101415	-0.723239	-0.00222011	-0.980043	-0.0166606	-0.907747	-0.0397525	-0.906569	-0.070597	-0.879026	-0.128176	-0.335185	-0.0989915	-0.541164	0.00251965	0.996874	-0.0201698	-0.888865	0.0352777	0.918807	0.0916708	0.98817	-0.0110721
NK CD56+ CD16- (% of NK cells)	0.0128132	0.894382	0.0893013	0.367961	0.0221743	0.813277	0.0571653	0.63815	-0.00739893	-0.976899	0.03672	0.886828	0.0994615	0.334152	-0.0867418	-0.536453	0.0128242	0.916279	-0.108461	-0.396632	0.0190354	0.843915	0.00904807	0.968384	-0.0843733	-0.683419	-0.144902	-0.723239	-0.0643921	-0.563395	-0.0776929	-0.506039	0.110109	0.688548	0.0691049	0.887566	0.0326636	0.843831	0.044766	0.801426	0.100323	0.974452	0.0959935	0.512513	0.00338893	0.985767	0.0460697	0.98817	-0.0219075
Lymphocytes (% of leukocytes)	-0.137124	-0.0913119	-0.148723	-0.0921745	0.0437595	0.677272	0.001645	0.980359	0.0575873	0.740048	0.0194284	0.886828	-0.119886	-0.224614	-0.0380652	-0.809615	-0.181843	-0.130517	-0.00694728	-0.953427	0.147942	0.377959	0.0455164	0.943174	-0.0134385	-0.981492	-0.0741136	-0.745324	0.124259	0.197505	0.151368	0.105141	-0.216079	-0.150672	-0.101727	-0.58651	-0.218055	-0.0820723	-0.133468	-0.397155	-0.021257	-0.982253	0.0308592	0.829609	0.0335773	0.918807	0.0392162	0.98817	-0.0585961
NKT cells CD3+ CD56+ (% of lymphocytes)	0.0411877	0.647087	-0.0446003	-0.707964	0.0795787	0.402913	0.0716455	0.547893	-0.139931	-0.488327	-0.123967	-0.868535	-0.120582	-0.224614	-0.120334	-0.412063	0.014243	0.916279	0.00780698	0.953427	0.0161187	0.849626	0.020924	0.968384	-0.0492775	-0.845669	-0.0874363	-0.723239	-0.0817077	-0.431349	-0.00110817	-0.987503	0.21801	0.150672	0.139248	0.395616	0.226696	0.0700496	0.123384	0.448784	-0.0364037	-0.982253	-0.0155485	-0.903407	0.0750345	0.896944	0.0760917	0.98817	-0.00700574
T cells CD3+ CD56- (% of lymphocytes)	-0.267188	-0.000866605	-0.202581	-0.0138047	-0.0240785	-0.804248	-0.0102748	-0.91467	0.0624323	0.721667	0.0357865	0.886828	0.125169	0.195445	-0.00451479	-0.999847	0.0586211	0.676636	0.00650628	0.953427	0.0447018	0.75447	0.0570486	0.943174	0.0400138	0.931818	-0.0525572	-0.851812	0.207572	0.0137401	0.177647	0.050158	-0.168753	-0.248827	-0.121843	-0.491255	-0.192059	-0.128031	-0.163969	-0.248221	0.0235912	0.982253	0.0371475	0.801688	-0.0138482	-0.921448	0.0208452	0.98817	-0.0341064
DP CD4+ CD8+ (% of T cells)	0.2086	0.00948857	0.0332559	0.813889	-0.0708267	-0.472864	-0.0504567	-0.66738	-0.00175571	-0.980068	0.0223924	0.886828	0.0754322	0.489531	0.0652844	0.659981	0.23578	0.0904834	0.203353	0.0424268	0.0779714	0.545384	0.087939	0.943174	-0.0509196	-0.832876	-0.0789427	-0.745324	-0.0471609	-0.680275	0.0982468	0.37529	0.158966	0.309321	0.0376401	0.973334	0.158162	0.217703	0.000666303	0.995696	0.00941465	0.982253	0.0245598	0.868667	-0.0449654	-0.918807	-0.00782516	-0.98817	0.0375062
Prol DP CD4+CD8+ (% of T cells)	-0.251719	-0.00122595	-0.031479	-0.822617	0.0214088	0.813277	0.0282644	0.764642	0.0476801	0.792591	0.0691776	0.886828	0.045709	0.670611	0.0742208	0.583149	0.0164901	0.916279	0.132518	0.260437	-0.0217268	-0.840693	0.0497429	0.943174	0.00285987	0.99297	-0.0251176	-0.93213	-0.0797893	-0.431349	0.155036	0.111406	-0.0372893	-0.906569	-0.0220948	-0.973334	-0.0659259	-0.731681	-0.0581635	-0.759474	0.127604	0.974452	0.0891169	0.544554	0.0322835	0.918807	0.0556851	0.98817	-0.0924884
DN CD4-CD8- (% of T cells)	-0.0837203	-0.335024	-0.19011	-0.0232282	0.0960162	0.321511	0.0622679	0.617224	-0.104427	-0.514628	-0.0519308	-0.886828	-0.0740149	-0.495682	-0.0517841	-0.759	-0.121647	-0.334394	-0.0767259	-0.565087	-0.0829584	-0.522164	-0.0350507	-0.943174	-0.0535039	-0.832876	-0.0710878	-0.765272	-0.131373	-0.180083	0.00438551	0.968875	0.0322938	0.907187	-0.0542935	-0.919635	0.00919158	0.941342	-0.0909399	-0.541164	0.204882	0.320788	0.163473	0.117711	-0.0856563	-0.866061	-0.0382979	-0.98817	0.107722
Prol DN CD4-CD8- (% of T cells)	0.00252644	0.968688	-0.0153467	-0.905944	0.126722	0.115463	0.169751	0.0642476	0.0797434	0.624146	0.0507267	0.886828	0.150637	0.100703	-0.0236138	-0.911631	0.0123512	0.916279	-0.0257121	-0.866749	0.0339413	0.815757	0.0177097	0.968384	0.0762912	0.696144	-0.0539629	-0.851812	-0.0193475	-0.855984	-0.0513558	-0.698396	-0.103563	-0.688548	-0.109834	-0.553974	-0.129265	-0.305734	-0.121031	-0.448784	-0.0812888	-0.974452	-0.0053597	-0.955008	-0.0296857	-0.918807	0.0466385	0.98817	-0.0220912
CD4+ T cells (% of T cells)	-0.110073	-0.174137	-0.243908	-0.00225726	-0.193084	-0.0231912	-0.110462	-0.282026	0.0447797	0.792591	0.0528107	0.886828	-0.00362718	-0.996043	-0.0149757	-0.935977	-0.00703489	-0.930596	-0.00402288	-0.953783	0.0512403	0.747504	0.0791886	0.943174	0.0728939	0.760497	0.00863959	0.993008	0.453508	1.16395e-09	0.421727	5.58232e-09	-0.135811	-0.551153	-0.174991	-0.365734	-0.110682	-0.477361	-0.206811	-0.118278	-0.10676	-0.974452	-0.0435141	-0.762152	0.11252	0.84566	0.0832344	0.98817	-0.109829
CD4+ Naive CD45RA+ CD27+ (% of CD4+ cells)	-0.272856	-0.000483458	-0.311878	-3.02537e-05	-0.209899	-0.00962889	-0.181188	-0.0393129	-0.108548	-0.489222	-0.0441176	-0.886828	0.0851519	0.400616	0.0231242	0.911631	-0.0362944	-0.849311	0.0193006	0.899018	0.0911522	0.46259	0.0933519	0.943174	-0.00800783	-0.981492	0.000593966	0.993008	0.305648	7.3505e-05	0.457256	2.59922e-11	-0.115233	-0.643352	-0.140527	-0.365734	-0.194483	-0.119555	-0.192877	-0.132055	-0.0268247	-0.982253	-0.0284128	-0.829609	0.0768064	0.873484	0.100102	0.967499	-0.0848798
CD4+ Naive CD45RO- CD27+ (% of CD4+ cells)	-0.292078	-0.000197789	-0.326224	-1.68162e-05	-0.228994	-0.00513117	-0.180627	-0.0393129	-0.087409	-0.621794	-0.0306276	-0.886828	0.0218564	0.873029	-0.0125937	-0.935977	-0.018852	-0.916279	0.0246346	0.866749	0.0889703	0.46259	0.105193	0.943174	-0.00794182	-0.981492	0.00130951	0.993008	0.292077	0.000117633	0.455627	2.59922e-11	-0.107363	-0.688548	-0.157313	-0.365734	-0.178721	-0.147324	-0.203243	-0.118278	-0.0155345	-0.982253	-0.0284926	-0.829609	0.102701	0.84566	0.11678	0.723704	-0.132845
CD4+ CM CD45RA- CD27+ (% of CD4+ cells)	0.167983	0.0394926	-0.154341	-0.0893325	0.0492878	0.628701	-0.0633476	-0.617224	0.135508	0.488327	0.127682	0.868535	0.0674846	0.523585	0.0224959	0.911631	0.126207	0.321454	0.130075	0.260437	-0.0230555	-0.840693	0.080886	0.943174	0.0427336	0.911393	0.0323035	0.927026	-0.337483	-3.0701e-05	0.287455	0.000395456	0.0888485	0.776416	-0.108147	-0.567708	0.173318	0.187504	-0.0788394	-0.616457	0.0214213	0.982253	-0.0491717	-0.752052	-0.00124445	-0.985767	0.081325	0.98817	-0.000465841
CD4+ CM CD45RO+ CD27+ (% of CD4+ cells)	0.155343	0.0578148	-0.166874	-0.0528056	0.0353748	0.721577	-0.0847631	-0.421319	0.130112	0.488327	0.097889	0.868535	0.146138	0.136606	0.0709299	0.583149	0.12308	0.323008	0.110002	0.367806	-0.0217468	-0.843253	0.0655001	0.943174	0.037884	0.935477	0.014894	0.958864	-0.319431	-7.3505e-05	0.335425	1.33706e-05	0.0892279	0.776416	-0.100328	-0.593647	0.172052	0.191608	-0.0932019	-0.541164	0.0154144	0.982253	-0.0408207	-0.785999	-0.0319918	-0.918807	0.0647651	0.98817	0.0574022
CD4+ EM CD45RA- CD27- (% of CD4+ cells)	0.159296	0.0421437	-0.0132746	-0.908353	0.243294	0.0041142	0.188722	0.0393129	0.0387158	0.792591	0.0645229	0.886828	-0.183926	-0.0551337	-0.176142	-0.130978	-0.0799699	-0.544429	-0.0411627	-0.80708	-0.0334857	-0.81765	0.0130563	0.968384	0.0139345	0.981492	0.0124245	0.97123	-0.111291	-0.244274	0.200733	0.0252049	-0.023572	-0.907187	-0.147875	-0.365734	0.00258695	0.971886	-0.16602	-0.248221	0.0154636	0.982253	-0.00821874	-0.946579	-0.0919286	-0.84566	-0.0460831	-0.98817	0.0916781
CD4+ EM CD45RO+ CD27- (% of CD4+ cells)	0.14351	0.064472	-0.0247485	-0.828957	0.261792	0.00157914	0.20241	0.0309003	0.00327834	0.980068	0.0285069	0.886828	-0.174428	-0.0616581	-0.162013	-0.18097	-0.101792	-0.391997	-0.0587688	-0.669396	-0.0564793	-0.709428	-0.00654617	-0.968384	-0.00624493	-0.983983	-0.00227203	-0.993008	-0.0702686	-0.500938	0.241061	0.00328562	-0.0470101	-0.906569	-0.158724	-0.365734	-0.0255479	-0.874191	-0.186065	-0.208395	0.00168308	0.996874	-0.0185353	-0.888865	-0.0960182	-0.84566	-0.058848	-0.98817	0.114243
CD4+ Eff CD45RA+ CD27- (% of CD4+ cells)	0.0155438	0.871964	-0.0698447	-0.509377	0.234185	0.00517117	0.187097	0.0393129	-0.136904	-0.488327	-0.110046	-0.868535	-0.0784091	-0.460123	-0.0714984	-0.583149	-0.085228	-0.510553	-0.0741893	-0.571688	-0.0541917	-0.725313	-0.0367508	-0.943174	0.0190074	0.981492	0.0293226	0.927026	0.237237	0.00361186	0.36967	1.30874e-06	-0.0610164	-0.906569	-0.12217	-0.491255	-0.0953909	-0.533547	-0.177335	-0.220459	-0.077846	-0.974452	-0.0820116	-0.548076	0.0332712	0.918807	0.0458176	0.98817	-0.000173517
CD4+ Eff CD45RO- CD27- (% of CD4+ cells)	0.0512099	0.566583	-0.0365706	-0.766117	0.276155	0.0015159	0.234958	0.0202991	-0.130418	-0.488327	-0.0915389	-0.868535	-0.135907	-0.153951	-0.127018	-0.396915	-0.0624814	-0.676636	-0.049885	-0.760185	-0.0664336	-0.601232	-0.0375902	-0.943174	0.0223139	0.981492	0.0334951	0.927026	0.200501	0.0161265	0.361886	1.78631e-06	-0.0898141	-0.776416	-0.168894	-0.365734	-0.116748	-0.387101	-0.210844	-0.118278	-0.0597848	-0.982253	-0.0627379	-0.704684	0.0598183	0.906765	0.0753654	0.98817	-0.0455788
Prol CD4+ Tconv (%CD4+ cells)	0.113532	0.146041	-0.0947727	-0.335772	0.239907	0.00426252	0.0727049	0.547893	-0.00175957	-0.980068	0.0222023	0.886828	0.0494247	0.644242	0.0404098	0.809615	0.0867459	0.509671	0.0601647	0.669396	-0.0920048	-0.46259	-0.0269566	-0.943174	0.0129372	0.981492	0.0457323	0.882856	-0.301083	-0.000104439	0.176738	0.0649209	-0.0445298	-0.906569	-0.172641	-0.365734	-0.0325351	-0.843831	-0.151314	-0.319589	0.0955848	0.974452	0.0522346	0.739572	-0.0822772	-0.866061	0.0657372	0.98817	0.0658015
T4RA-25- Mem CD4 Tc (% of CD4+ cells(	0.208789	0.00655104	-0.00755085	-0.967031	0.271535	0.0015159	0.152158	0.10599	0.05321	0.740048	0.092356	0.868535	-0.121673	-0.195445	-0.10125	-0.487522	-0.0455771	-0.78599	0.0873555	0.520225	-0.100434	-0.46259	-0.00734203	-0.968384	0.000797625	0.99297	-0.0229342	-0.93213	-0.247782	-0.0017724	0.253453	0.00256828	0.121493	0.592073	-0.0253112	-0.973334	0.14517	0.236716	-0.0353237	-0.868739	0.103447	0.974452	0.00321873	0.971932	-0.102802	-0.84566	0.00692059	0.98817	0.126722
Mem Tc CCR6+ (% of CD4+ Mem Tc)	-0.135487	-0.0963694	-0.104232	-0.281668	-0.00109106	-0.987455	0.127225	0.202728	0.0767054	0.657133	0.118825	0.868535	0.190219	0.0551337	0.000328046	0.999847	0.035257	0.850491	0.0999613	0.405747	-0.0200671	-0.843915	-0.0303222	-0.943174	0.0322824	0.942843	-0.00136011	-0.993008	-0.239245	-0.00440083	0.109091	0.305304	0.0405673	0.906569	0.0304035	0.973334	0.0884937	0.593499	0.0403363	0.8363	0.0088893	0.982253	-0.0208375	-0.888865	-0.0144509	-0.921448	0.0246594	0.98817	0.00277776
Mem Tc CCR6+ CXCR3-CCR4- (% of CD4+ Mem Tc)	-0.0369648	-0.652416	-0.0584347	-0.595906	0.0743751	0.402913	0.161081	0.0801102	0.0342696	0.800663	0.0933619	0.868535	-0.0749753	-0.460123	-0.117741	-0.413527	-0.118721	-0.321454	-0.0114304	-0.951016	-0.143953	-0.358396	-0.11942	-0.943174	-0.0969658	-0.488833	-0.0904174	-0.723239	-0.152762	-0.0734534	0.0829922	0.466399	0.0344925	0.906569	0.016379	0.973334	0.165026	0.187504	0.0898892	0.541164	-0.0440992	-0.982253	-0.0546347	-0.739572	0.0810795	0.866061	0.0833823	0.98817	-0.0890769
Mem Tc CCR6+ CXCR3+CCR4- (% of CD4+ Mem Tc)	-0.216055	-0.00592742	-0.169703	-0.0500596	-0.0372534	-0.708688	0.0484001	0.66738	0.0674866	0.670793	0.0890767	0.878889	0.127528	0.180416	0.049516	0.759	0.00753946	0.930596	0.0456837	0.803181	0.0942932	0.46259	0.0710189	0.943174	0.0661465	0.806551	0.0537064	0.851812	-0.0484256	-0.665687	0.0880136	0.442862	0.0636595	0.906569	0.0605394	0.917929	0.0571749	0.752703	0.0302268	0.874111	-0.0235831	-0.982253	-0.0385215	-0.801124	-0.0634358	-0.906765	-0.0254163	-0.98817	0.0437961
Mem Tc CCR6+ CXCR3-CCR4+ (% of CD4+ Mem Tc)	0.00367937	0.965498	-0.0179208	-0.880636	-0.0346201	-0.721577	0.105224	0.328975	0.053451	0.746134	0.150319	0.780707	0.214906	0.0308744	0.0584027	0.706446	0.103959	0.391997	0.18121	0.0719123	-0.033184	-0.81765	-0.0375289	-0.943174	0.0268468	0.942843	0.0233272	0.93213	-0.18212	-0.0348026	0.101202	0.334832	0.0107039	0.965008	0.0112345	0.973334	-0.00801368	-0.941342	-0.00040143	-0.995696	0.0516498	0.982253	0.0179661	0.888865	0.0640137	0.906765	0.0635648	0.98817	-0.0510833
Mem Tc CCR6+ CXCR3+CCR4+ (% of CD4+ Mem Tc)	-0.158636	-0.0394926	-0.142995	-0.0921745	-0.0903395	-0.315217	-0.00866523	-0.918544	0.0799663	0.624146	0.0986537	0.868535	0.205268	0.0308744	0.118904	0.396915	0.0533783	0.684936	0.0938588	0.405747	0.148401	0.343447	0.118738	0.943174	0.131874	0.252249	0.125773	0.723239	-0.0730851	-0.454586	0.0713136	0.506039	-0.0462908	-0.906569	-0.0517843	-0.919635	-0.115991	-0.363741	-0.115168	-0.448784	0.0423219	0.982253	0.0140401	0.903407	-0.106893	-0.84566	-0.0653611	-0.98817	0.0899295
Mem Tc CCR6- (% of CD4+ Mem Tc)	0.137629	0.0913136	0.0147079	0.90828	0.00278883	0.97707	0.132384	0.184519	-0.0778854	-0.657133	0.0600427	0.886828	-0.188733	-0.0551337	-0.147431	-0.333026	-0.0354782	-0.850491	0.0680407	0.626834	0.018887	0.843915	0.00120078	0.99233	-0.0347504	-0.942843	-0.0215405	-0.932161	0.235942	0.00496223	0.316795	8.60761e-05	-0.0393496	-0.906569	-0.0498378	-0.969471	-0.0882355	-0.593499	-0.0674936	-0.703346	-0.00971119	-0.982253	0.00234887	0.973031	0.0131633	0.921448	0.0132753	0.98817	-0.00122704
Mem Tc CCR6- CXCR3-CCR4- (% of CD4+ Mem Tc)	0.114615	0.149441	0.0306633	0.822617	0.130914	0.120471	0.184174	0.0434529	-0.0603916	-0.721667	0.0351682	0.886828	-0.2644	-0.00313704	-0.213207	-0.0721471	-0.144453	-0.245002	-0.0193817	-0.905722	-0.0766504	-0.545384	-0.060277	-0.943174	-0.0886734	-0.623913	-0.0770385	-0.745324	0.179187	0.0411029	0.27555	0.000767334	-0.0655372	-0.906569	-0.0683833	-0.887566	-0.0188303	-0.93241	-0.0606543	-0.730031	0.0111303	0.982253	0.0103642	0.939705	0.0258378	0.918807	0.0196921	0.98817	-0.00706393
Mem Tc CCR6- CXCR3+CCR4- (% of CD4+ Mem Tc)	-0.175386	-0.0254535	-0.140136	-0.123283	-0.152336	-0.0756128	-0.0350273	-0.709125	0.0111915	0.976899	0.0467204	0.886828	0.0898325	0.37383	0.0276929	0.898707	0.0446038	0.791635	0.0729214	0.583087	0.173898	0.310557	0.127615	0.943174	0.118007	0.377834	0.0888378	0.723239	0.0805325	0.431349	0.184407	0.0431505	0.0327501	0.907187	0.00778046	0.973334	-0.0122289	-0.941342	-0.0501801	-0.801426	-0.0461032	-0.982253	-0.0456045	-0.762152	-0.0658007	-0.906765	-0.0292705	-0.98817	0.0562533
Mem Tc CCR6- CXCR3-CCR4+ (% of CD4+ Mem Tc)	0.109723	0.125363	0.0553252	0.595906	-0.120462	-0.115463	0.0386279	0.682517	0.02288	0.890043	0.0968445	0.868535	0.0621799	0.509497	-0.0468585	-0.759	0.0785641	0.510553	0.172271	0.0719123	0.0269094	0.840693	0.0175723	0.968384	0.00465333	0.988817	-0.00126704	-0.993008	0.0438769	0.665687	0.26299	0.000578342	-0.0491888	-0.906569	-0.0670458	-0.879026	-0.0872434	-0.533547	-0.0677747	-0.666773	0.055398	0.982253	0.0333543	0.816311	0.111111	0.84566	0.085029	0.98817	-0.0995685
Mem Tc CCR6- CXCR3+CCR4+ (% of CD4+ Mem Tc)	-0.14086	-0.0586616	-0.135522	-0.11847	-0.122535	-0.120471	-0.0374145	-0.682517	0.0426566	0.792591	0.0646509	0.886828	0.144915	0.109073	0.0748223	0.571081	0.100805	0.391997	0.125924	0.260437	0.133024	0.377959	0.10985	0.943174	0.161149	0.141276	0.16021	0.515769	-0.0343492	-0.731578	0.10483	0.290118	-0.000230148	-0.997394	-0.0251013	-0.973334	-0.0932222	-0.533547	-0.103498	-0.541164	0.00117731	0.996874	-0.00718283	-0.946579	-0.0841012	-0.866061	-0.05362	-0.98817	0.0990444
CD4+ CD25high Treg (% of CD4+ cells)	0.0860652	0.28669	-0.194262	-0.0116106	-0.0539427	-0.591129	-0.150064	-0.0801102	0.0243934	0.890043	0.0443143	0.886828	0.139521	0.136606	0.0752578	0.559374	0.109788	0.386894	0.075379	0.54614	-0.121629	-0.46259	-0.014773	-0.968384	-0.041537	-0.911393	-0.055612	-0.851812	-0.234511	-0.00354423	0.249775	0.000767334	0.0634852	0.906569	-0.129238	-0.395616	0.0621727	0.731681	-0.144245	-0.278979	-0.0498489	-0.982253	-0.0618994	-0.681485	0.111983	0.84566	0.148932	0.296507	-0.00137576
CD4+ CD25+ CD127low Treg (% of CD4+ cells)	0.0209781	0.825875	-0.242594	-0.00225726	0.0855005	0.37935	-0.0582649	-0.617224	0.0325412	0.847571	0.0458764	0.886828	0.178944	0.0673731	0.0979057	0.487522	0.187899	0.130517	0.146353	0.16286	-0.120156	-0.46259	0.0078828	0.968384	-0.00710141	-0.983983	-0.005012	-0.993008	-0.26034	-0.00193912	0.354825	1.78631e-06	0.043141	0.906569	-0.123968	-0.491255	0.0173487	0.937298	-0.159717	-0.248221	-0.0364813	-0.982253	-0.051794	-0.739572	0.099811	0.84566	0.150187	0.296507	-0.0172045
Prol CD4+ Treg (% of Treg)	0.226168	0.00294422	0.0439592	0.719943	0.136177	0.0994512	-0.00551796	-0.946086	-0.0362731	-0.798295	0.0165081	0.893857	0.0988494	0.305877	0.128864	0.396915	0.100887	0.391997	0.0967039	0.445949	-0.123096	-0.457883	-0.0762717	-0.943174	0.057537	0.832876	-0.0180964	-0.955199	-0.299501	-7.3505e-05	0.0173716	0.907747	0.038359	0.906569	-0.096356	-0.662958	0.0833333	0.593499	-0.0685909	-0.703346	0.0434979	0.982253	-0.0268104	-0.863363	-0.118569	-0.84566	0.122547	0.775798	0.110959
Treg FOX+3+ Helios+ (% of Treg)	0.0515808	0.573922	-0.113708	-0.217582	-0.0890866	-0.348102	-0.104502	-0.329509	0.0483761	0.792591	0.049271	0.886828	0.0530286	0.639461	0.0716236	0.583149	0.129658	0.321454	0.0438431	0.80708	-0.194228	-0.265887	-0.0477774	-0.943174	0.0275653	0.942843	-0.042811	-0.890868	-0.138458	-0.153156	0.20223	0.0252049	-0.0591097	-0.906569	-0.113386	-0.553974	0.0417905	0.827294	-0.125178	-0.448784	-0.0103028	-0.982253	-0.0626152	-0.7081	0.0356827	0.918807	0.208153	0.152744	0.0295226
Treg FOX+3+ Helios- (% of Treg)	-0.0644972	-0.46893	-0.127549	-0.146963	-0.0308083	-0.740861	-0.0842344	-0.421319	-0.0060124	-0.976899	0.0273109	0.886828	0.0873475	0.400919	0.0909403	0.50935	-0.0581637	-0.676636	-0.0120845	-0.951016	0.126709	0.46259	0.0676288	0.943174	0.145667	0.222443	0.0288537	0.927026	0.172368	0.0504404	0.290099	0.000220249	0.150367	0.372746	0.0129377	0.973334	0.157362	0.217703	-0.0166653	-0.909068	0.0347952	0.982253	-0.0431167	-0.762152	-0.0387611	-0.918807	0.161641	0.296507	-0.00300698
Treg CD45RA+ (% of Treg)	-0.329684	-1.42436e-05	-0.283856	-0.000328962	-0.0647572	-0.477262	-0.0932697	-0.378743	-0.098092	-0.506083	-0.0595565	-0.886828	0.000324727	0.996043	0.0211581	0.911631	-0.151633	-0.186193	-0.105065	-0.396632	0.022002	0.840693	0.0132242	0.968384	0.00890316	0.981492	-0.0365527	-0.927026	0.28224	0.000124839	0.345507	5.37476e-06	-0.11735	-0.592073	-0.147047	-0.365734	-0.219936	-0.055789	-0.221567	-0.118278	-0.0297105	-0.982253	-0.0595153	-0.714004	0.0402346	0.918807	0.154922	0.296507	-0.0685567
Treg CD45RA- (% of Treg)	0.330669	1.42436e-05	0.018729	0.877329	0.0624198	0.497009	-0.0452456	-0.66738	0.0966813	0.507443	0.107168	0.868535	0.0035076	0.996043	0.0383333	0.809615	0.152898	0.186193	0.0790888	0.54614	-0.0232388	-0.840693	0.00731931	0.968384	-0.0101117	-0.981492	-0.0534453	-0.851812	-0.281024	-0.000124839	0.117008	0.232179	0.118894	0.592073	-0.111572	-0.553974	0.219227	0.055789	-0.0863794	-0.541164	0.0302498	0.982253	-0.0825977	-0.544554	-0.0379461	-0.918807	0.151235	0.296507	0.0687315
Treg HLA-DR+ (% of Treg)	0.251229	0.00103221	0.0454526	0.707964	0.0554851	0.565394	-0.0623048	-0.617224	0.0388236	0.792591	0.0644329	0.886828	0.12396	0.180416	0.132259	0.396915	0.134195	0.267808	0.103486	0.405747	0.0443767	0.75447	0.0325567	0.943174	-0.0104102	-0.981492	-0.0596773	-0.851812	-0.308486	-5.75999e-05	0.0576292	0.676951	0.059012	0.906569	-0.0865175	-0.791157	0.0947947	0.533547	-0.0877312	-0.565095	0.0505028	0.982253	-0.0375902	-0.809409	-0.063409	-0.906765	0.16983	0.296507	0.0714414
T4RA-25++ mTreg (% of CD4+ cells)	0.241043	0.00156236	0.026251	0.828957	-0.0397176	-0.683157	-0.0877561	-0.39692	0.0050129	0.976899	0.0289516	0.886828	0.0943027	0.334152	0.0684576	0.583149	0.10142	0.391997	0.219419	0.0332802	-0.0898127	-0.46259	-0.00921443	-0.968384	0.0499123	0.832876	-0.0167948	-0.955199	-0.40562	-1.52439e-08	0.0736484	0.506039	0.0994718	0.688548	-0.0403368	-0.973334	0.159485	0.191925	0.00513284	0.990874	-0.0572437	-0.982253	-0.0994923	-0.425634	0.026712	0.918807	0.106575	0.88952	0.0407726
mTreg CCR6+ CXCR3-CCR4- (% of Treg)	-0.0489527	-0.529369	-0.0281911	-0.824208	0.0259796	0.744012	-0.0534353	-0.63815	-0.0990969	-0.488327	-0.0316662	-0.886828	-0.0611533	-0.509497	0.0142851	0.935977	-0.0943852	-0.391997	0.0607933	0.663487	0.0399068	0.75447	0.0239197	0.951366	-0.0075263	-0.981492	-0.0367695	-0.927026	0.126556	0.117561	0.139226	0.133531	-0.157223	-0.217878	-0.151899	-0.365734	-0.0837944	-0.533547	-0.0922044	-0.541164	-0.0806422	-0.974452	-0.133482	-0.259746	-0.0216937	-0.918807	0.0526621	0.98817	-0.00373357
mTreg CCR6+ CXCR3+CCR4- (% of Treg)	-0.127407	-0.0993769	-0.099558	-0.286883	-0.0962245	-0.29718	-0.0895071	-0.39692	-0.0352918	-0.800663	-0.0329008	-0.886828	0.1276	0.180416	0.140009	0.333026	0.0360554	0.849311	0.116661	0.311138	0.163704	0.343447	0.141212	0.943174	0.147977	0.210433	0.126583	0.723239	0.125591	0.180083	0.135662	0.146648	-0.00622615	-0.965008	0.0113957	0.973334	-0.016346	-0.937298	0.005759	0.990874	-0.168476	-0.378176	-0.178037	-0.110042	-0.0590334	-0.906765	0.00502173	0.98817	0.106872
mTreg CCR6+ CXCR3-CCR4+ (% of Treg)	0.119428	0.125363	0.0590642	0.592258	0.145883	0.0878034	-0.0406847	-0.682517	0.0808324	0.624146	0.060583	0.886828	0.0848483	0.400919	0.0880459	0.524174	-0.0149021	-0.916279	0.210574	0.0332802	-0.0832234	-0.491483	-0.032114	-0.943174	0.011483	0.981492	-0.0074152	-0.993008	-0.0242535	-0.82669	0.0670328	0.55631	0.0882878	0.776416	-0.0226275	-0.973334	0.089914	0.572731	0.0188563	0.909068	0.0337821	0.982253	-0.0989456	-0.43695	-0.0405222	-0.918807	0.091948	0.98817	0.0637119
mTreg CCR6+ CXCR3+CCR4+ (% of Treg)	-0.00447171	-0.965363	-0.00439358	-0.981886	-0.152553	-0.0789661	-0.139866	-0.107382	0.0213537	0.911177	0.0412246	0.886828	0.202712	0.0358339	0.176849	0.106544	-0.035557	-0.850491	0.0929176	0.405747	0.204652	0.265887	0.140319	0.943174	0.137796	0.252249	0.11558	0.723239	0.0591272	0.594893	0.0808316	0.452054	0.00393562	0.976169	-0.00538878	-0.973334	-0.0538713	-0.772568	-0.0226713	-0.898613	0.0215161	0.982253	-0.0410929	-0.762152	-0.140913	-0.84566	-0.0305822	-0.98817	0.130897
mTreg CCR6+ (% of Treg)	0.149852	0.0535264	0.0460064	0.695425	0.0503497	0.611611	-0.0787195	-0.461523	0.0407108	0.792591	0.0420534	0.886828	0.260895	0.002762	0.111038	0.420679	-0.0409312	-0.811157	0.207664	0.0332802	0.0862869	0.465562	0.0136109	0.968384	0.113978	0.3821	0.00574622	0.993008	0.0348702	0.731578	0.0842682	0.452054	0.0256832	0.907187	-0.0366971	-0.973334	0.0273509	0.859375	0.00505076	0.990874	0.0392208	0.982253	-0.101555	-0.425634	-0.188829	-0.173971	0.0746427	0.98817	0.175798
mTreg CCR6- CXCR3-CCR4- (% of Treg)	-0.19807	-0.00967663	-0.130716	-0.146963	0.0432908	0.661713	-0.0141129	-0.899741	-0.0575059	-0.721667	-4.28114e-05	-0.999515	-0.311566	-0.00020943	-0.210104	-0.0721471	-0.192281	-0.0989692	-0.0301064	-0.847108	-0.0408327	-0.778956	-0.0704059	-0.943174	-0.0344084	-0.941997	-0.0498538	-0.866367	0.0780832	0.431349	0.107762	0.305304	-0.0683663	-0.906569	-0.0786793	-0.829535	-0.00814048	-0.941342	-0.0183083	-0.909068	-0.0689697	-0.974452	-0.132096	-0.28579	0.109123	0.84566	0.151702	0.309396	-0.136107
mTreg CCR6- CXCR3+CCR4- (% of Treg)	-0.23046	-0.00310589	-0.189724	-0.0209006	-0.132037	-0.115463	-0.128506	-0.181727	0.0588269	0.721667	0.0514024	0.886828	-0.000887789	-0.996043	0.0140429	0.935977	-0.0411676	-0.811157	0.0368527	0.80708	0.139414	0.377959	0.0972982	0.943174	0.00347518	0.99297	0.0153584	0.958864	0.121492	0.192047	0.123339	0.205149	0.030854	0.907187	0.044182	0.969471	-0.00703547	-0.941342	0.0263569	0.893171	0.000144687	0.998269	-0.0310356	-0.829609	-0.0385993	-0.918807	-0.00376154	-0.98817	0.00615132
mTreg CCR6- CXCR3-CCR4+ (% of Treg)	-0.038544	-0.647087	-0.000653651	-0.997449	0.018582	0.827887	-0.0544319	-0.617224	-0.0110006	-0.976899	0.0235621	0.886828	-0.189786	-0.0399558	-0.0681445	-0.583149	0.117601	0.321454	0.230825	0.0245085	-0.152379	-0.343447	-0.0896001	-0.943174	-0.139236	-0.222443	-0.0927381	-0.723239	-0.0901653	-0.379395	0.00577848	0.963936	0.00680237	0.965008	-0.0430299	-0.969471	0.00519254	0.950992	0.0143671	0.909068	-0.0182231	-0.982253	-0.0756033	-0.548076	0.183907	0.173971	0.185112	0.152744	-0.123195
mTreg CCR6- CXCR3+CCR4+ (% of Treg)	-0.147858	-0.0580866	-0.123097	-0.146963	-0.215208	-0.00885713	-0.210348	-0.0202991	-0.00871633	-0.976899	-0.0199849	-0.886828	0.0967822	0.334152	0.105046	0.420679	0.0254144	0.899111	0.10559	0.356586	0.156618	0.343447	0.125177	0.943174	0.027936	0.942843	0.0323826	0.927026	0.0104986	0.931576	0.0467447	0.702902	-0.00112045	-0.997127	-0.0163134	-0.973334	-0.0874606	-0.589777	-0.0502185	-0.789586	0.075979	0.974452	0.0226307	0.868667	-0.0521596	-0.918807	-0.00982654	-0.98817	-0.00450526
mTreg CCR6- (% of Treg)	-0.146368	-0.0578897	-0.0487615	-0.659335	-0.0485802	-0.620216	-0.100997	-0.308258	-0.0418606	-0.792591	0.0154318	0.893857	-0.261172	-0.002762	-0.0819121	-0.536453	0.0430069	0.798842	0.186959	0.0424268	-0.0881353	-0.46259	-0.0711572	-0.943174	-0.114606	-0.3821	-0.079189	-0.735078	-0.0364565	-0.731578	0.0251153	0.907747	-0.0263831	-0.907187	-0.0547899	-0.917929	-0.02715	-0.859375	-0.000747498	-0.995696	-0.0372743	-0.982253	-0.0900929	-0.480758	0.188708	0.173971	0.18019	0.16123	-0.175874
CD8+ T cells (% of T cells)	0.1072	0.185362	-0.138177	-0.128642	0.178654	0.0389486	0.101449	0.329509	-0.0264784	-0.890043	0.0105979	0.936222	0.00991935	0.980133	0.00314195	0.999847	0.018127	0.916279	0.0170936	0.920137	-0.0538956	-0.734617	0.0284852	0.943174	-0.0571824	-0.832876	-0.0909393	-0.723239	-0.458731	-1.16395e-09	-0.0636534	-0.600079	0.119718	0.643352	-0.0547238	-0.919635	0.0987485	0.533547	-0.0850454	-0.565095	0.0792862	0.974452	0.0757467	0.604778	-0.112152	-0.84566	-0.0251406	-0.98817	0.104949
CD8+ Naive CD45RA+ CD27+ (% of CD8 cells)	-0.316137	-1.42436e-05	-0.388739	-2.12208e-08	-0.249725	-0.0015159	-0.112081	-0.184519	-0.0648946	-0.657133	-0.0696897	-0.886828	0.00773971	0.984563	0.00566487	0.999847	-0.0659096	-0.605432	-0.00400026	-0.953783	-0.070713	-0.537832	-0.0441824	-0.943174	-0.0340629	-0.935477	-0.0721273	-0.735624	0.0359681	0.72969	-0.00660284	-0.960932	0.0678364	0.882008	0.00501512	0.973334	0.0133474	0.93926	-0.0630899	-0.666773	0.00893488	0.982253	0.0800763	0.516876	0.0533215	0.906765	-0.00702985	-0.98817	-0.0646686
CD8+ Naive CD45RO- CD27+ (% of CD8 cells)	-0.391838	-1.53517e-07	-0.41994	-1.35541e-08	-0.256061	-0.0015159	-0.0889196	-0.361371	-0.0204368	-0.906046	-0.0430163	-0.886828	0.0403812	0.674657	0.0307541	0.848808	0.0107688	0.916279	0.0624063	0.622527	-0.0506599	-0.722697	-0.0313745	-0.943174	-0.0534359	-0.832876	-0.0928792	-0.723239	0.0112249	0.931576	-0.0210791	-0.907747	0.0951423	0.688548	0.0185555	0.973334	0.0284676	0.843831	-0.0549747	-0.730031	-0.0266901	-0.982253	0.0495564	0.739572	0.0830496	0.862397	0.0188147	0.98817	-0.0928682
CD8+ CM CD45RA- CD27+ (% of CD8 cells)	0.143966	0.0586616	-0.0395091	-0.749693	0.0204774	0.813277	0.102415	0.329509	0.0664087	0.670793	0.0382378	0.886828	0.118648	0.201126	0.0560958	0.723761	0.173916	0.130517	0.182773	0.0719123	0.0680692	0.593864	0.0556965	0.943174	0.0208306	0.981492	-0.0594484	-0.851812	-0.236383	-0.00269196	-0.190687	-0.0357157	0.083804	0.776416	0.0189843	0.973334	0.149307	0.217703	0.0357522	0.868739	0.0365323	0.982253	0.108812	0.404962	-0.0449322	-0.918807	-0.0443629	-0.98817	0.0337751
CD8+ CM CD45RO+ CD27+ (% of CD8 cells)	0.215025	0.00637256	-0.0261783	-0.828957	-0.0304415	-0.740861	0.085355	0.421319	0.0244816	0.890043	0.00308725	0.991873	0.136296	0.153951	0.0799862	0.559374	0.10094	0.391997	0.124724	0.269385	0.0359387	0.815757	0.0273807	0.943174	0.01758	0.981492	-0.0871111	-0.723239	-0.222901	-0.00613257	-0.16891	-0.0679203	0.0847133	0.776416	0.00691876	0.973334	0.148515	0.236716	0.0183766	0.909068	0.102619	0.974452	0.145574	0.19881	-0.0775582	-0.873484	-0.079751	-0.98817	0.0667675
CD8+ EM CD45RA- CD27- (% of CD8 cells)	0.102215	0.188827	0.00262559	0.987264	0.162323	0.0567598	0.181105	0.0428176	0.104241	0.506083	0.0682201	0.886828	0.00426281	0.996043	0.00176378	0.999847	0.0305896	0.87541	0.0599419	0.664751	0.0704212	0.593344	0.0624489	0.943174	0.0571542	0.832876	0.00911386	0.993008	0.00187558	0.980043	-0.0261272	-0.907747	-0.157996	-0.293049	-0.126532	-0.491255	-0.131858	-0.305734	-0.130846	-0.416809	-0.0234878	-0.982253	0.0278143	0.844004	0.0257315	0.918807	-0.00550795	-0.98817	-0.0228897
CD8+ EM CD45RO+ CD27- (% of CD8 cells)	0.152338	0.0577654	0.020321	0.875845	0.162556	0.0612392	0.176927	0.0446057	0.0814675	0.624146	0.0504752	0.886828	-0.00429255	-0.996043	0.00204702	0.999847	0.0105382	0.916279	0.0426162	0.80708	0.0570999	0.709428	0.033817	0.943174	0.0538394	0.832876	-0.0121696	-0.97123	-0.00887616	-0.942201	-0.0217376	-0.907747	-0.179708	-0.217878	-0.146831	-0.365734	-0.147417	-0.239054	-0.147377	-0.319589	0.0265556	0.982253	0.0669079	0.681485	-0.0487491	-0.918807	-0.0538229	-0.98817	0.0361483
CD8+ Eff CD45RA+ CD27- (% of CD8 cells)	0.0250969	0.773117	-0.0855565	-0.367961	0.23128	0.00517117	0.21114	0.0202991	-0.087131	-0.624146	-0.0914556	-0.868535	-0.153904	-0.108338	-0.0909702	-0.50935	-0.0775546	-0.571581	-0.0338847	-0.830697	0.0248299	0.840693	0.0162013	0.968384	-0.00150756	-0.99297	-0.0275597	-0.927026	0.230233	0.00440083	0.139609	0.133531	-0.0566063	-0.906569	-0.0619004	-0.917929	-0.068662	-0.731681	-0.105899	-0.541164	0.0117595	0.982253	0.0506731	0.739572	0.0270457	0.918807	0.00138115	0.98817	-0.0501947
CD8+ Eff CD45RO- CD27- (% of CD8 cells)	0.0365416	0.66268	-0.0728322	-0.486656	0.266749	0.00157914	0.226382	0.0202991	-0.0687216	-0.657133	-0.0717854	-0.886828	-0.161811	-0.0845391	-0.0863159	-0.536453	-0.0724126	-0.605432	-0.0222251	-0.885968	0.0298131	0.840693	0.0137911	0.968384	0.000613668	0.99297	-0.0288315	-0.927026	0.251612	0.0017244	0.159935	0.0883428	-0.0670781	-0.906569	-0.0770719	-0.829535	-0.0684426	-0.731681	-0.119621	-0.448784	-0.0117779	-0.982253	0.0302426	0.829609	0.0759472	0.873484	0.0204753	0.98817	-0.0744128
Prol CD8+ (% of CD8 cells)	0.00874915	0.93415	-0.0831104	-0.408964	0.154484	0.0802892	0.155199	0.0962143	-0.0618312	-0.721667	-0.0179969	-0.88928	0.0561738	0.610449	-0.00135879	-0.999847	0.0936755	0.485977	0.0491195	0.775178	0.0886419	0.473659	0.0655055	0.943174	0.0615029	0.832876	-0.0292717	-0.927026	0.0278886	0.811529	-0.0102897	-0.956284	-0.180986	-0.217878	-0.179316	-0.365734	-0.181608	-0.174309	-0.177097	-0.222122	0.0331898	0.982253	0.0542156	0.739572	-0.0787484	-0.873484	-0.00505353	-0.98817	0.00896023
CD8+ CCR6+ CXCR3-CCR4- (% of CD8 cells)	-0.243129	-0.00156236	-0.296238	-0.000125919	-0.0101718	-0.895058	0.0623639	0.617224	0.0415119	0.792591	0.0412894	0.886828	-0.0709473	-0.492639	-0.0611752	-0.66409	-0.0141896	-0.916279	0.0640467	0.627978	0.0339206	0.817628	0.00997033	0.968384	-0.108912	-0.416759	-0.161513	-0.515769	-0.0386126	-0.72969	-0.0727839	-0.506039	-0.0471621	-0.906569	-0.0274714	-0.973334	0.0937933	0.533547	0.070094	0.666773	-0.0100959	-0.982253	-0.0129496	-0.912574	0.0017089	0.985767	0.00793242	0.98817	-0.0482755
CD8+ CCR6+ CXCR3+CCR4- (% of CD8 cells)	-0.062423	-0.464475	-0.107813	-0.20842	-0.034116	-0.721577	0.0311255	0.724658	0.0927933	0.565187	0.0795866	0.886828	0.117397	0.203304	0.0944451	0.487522	0.0373946	0.843309	0.0944597	0.405747	0.0784265	0.519301	0.052718	0.943174	0.0370439	0.935477	-0.0205229	-0.93213	-0.105212	-0.265898	-0.149949	-0.0883428	0.0236282	0.907187	0.0583044	0.917929	0.037485	0.827294	0.0405039	0.801426	-0.00819825	-0.982253	0.009013	0.939705	0.0280545	0.918807	0.0299694	0.98817	-0.0369315
CD8+ CCR6+ CXCR3-CCR4+ (% of CD8 cells)	0.169713	0.034134	0.0470814	0.695425	-0.0939734	-0.315217	-0.0126452	-0.899741	0.228278	0.0448034	0.220906	0.0611487	0.106389	0.279495	0.0793351	0.559374	0.127718	0.321454	0.212837	0.0332802	-0.00188229	-0.987225	-0.0345348	-0.943174	-0.0634379	-0.832876	-0.124403	-0.723239	-0.0543169	-0.624595	-0.112904	-0.268392	0.00807786	0.965008	0.00199274	0.980582	0.0107476	0.941342	-0.00240166	-0.995696	0.0527116	0.982253	0.0736731	0.609192	0.0624623	0.906765	0.0730664	0.98817	-0.0969283
CD8+ CCR6+ CXCR3+CCR4+ (% of CD8 cells)	0.0397391	0.647087	-0.0124976	-0.908353	-0.0102861	-0.895058	0.0264255	0.764642	0.237676	0.0448034	0.237878	0.0371376	0.0581668	0.59619	0.0369698	0.809615	0.0664006	0.661838	0.114625	0.311138	0.0691819	0.593864	0.0392912	0.943174	-0.0297397	-0.942843	-0.0488861	-0.865139	-0.0336259	-0.751216	-0.0712351	-0.509899	-0.0352754	-0.906569	-0.021228	-0.973334	-0.128416	-0.335185	-0.113761	-0.461752	-0.00105162	-0.996874	0.00606631	0.952967	-0.0138652	-0.921448	-0.010566	-0.98817	-0.0242513
CD8+ CCR6+ (% of CD8 cells)	-0.173781	-0.0338937	-0.240066	-0.00318694	-0.0337701	-0.722537	0.0381636	0.682517	0.120851	0.488327	0.103998	0.868535	0.0112558	0.980133	0.00216477	0.999847	0.0306971	0.87541	0.130224	0.260437	0.0498256	0.75447	0.0195735	0.968384	-0.100434	-0.498104	-0.162878	-0.515769	-0.0922851	-0.392528	-0.145667	-0.122102	-0.0275684	-0.907187	-0.011801	-0.973334	0.0613567	0.742959	0.0448055	0.801426	-0.00753556	-0.982253	0.0153039	0.903407	0.0198938	0.921448	0.0309465	0.98817	-0.0702852
CD8+ CCR6- CXCR3-CCR4- (% of CD8 cells)	0.0437188	0.59608	-0.0966532	-0.325177	0.0835567	0.347181	0.104975	0.329509	-0.146127	-0.488327	-0.0216398	-0.886828	-0.161865	-0.0717475	-0.0389828	-0.809615	-0.167004	-0.130517	0.085083	0.540389	-0.105727	-0.46259	-0.0549266	-0.943174	-0.0139766	-0.981492	-0.0761377	-0.745324	0.141364	0.101053	-0.0249064	-0.907747	0.0191979	0.926778	0.0194175	0.973334	0.0589479	0.731681	-0.0133517	-0.930467	-0.00447929	-0.996874	0.0473413	0.762152	0.0602427	0.906765	0.0182553	0.98817	-0.00744382
CD8+ CCR6- CXCR3+CCR4- (% of CD8 cells)	-0.18246	-0.00528008	-0.177651	-0.0116106	-0.114818	-0.103047	-0.0406093	-0.66738	-0.00498085	-0.976899	0.000794664	0.999515	0.145854	0.0616581	0.106569	0.396915	0.0745259	0.486681	0.134572	0.122196	0.0954411	0.46259	0.0640927	0.943174	0.0865929	0.460788	0.0342687	0.903278	-0.0582296	-0.502246	-0.101126	-0.232179	-0.0385632	-0.906569	0.0035359	0.973334	-0.0525809	-0.731681	-0.0371339	-0.801426	0.0241886	0.982253	0.0656676	0.586699	-0.0201959	-0.918807	-0.0222592	-0.98817	-0.00189581
CD8+ CCR6- CXCR3-CCR4+ (% of CD8 cells)	0.319727	5.20189e-05	0.186409	0.026045	-0.010669	-0.895058	0.0455307	0.66738	0.194095	0.14203	0.155604	0.780707	0.105807	0.27234	0.0870548	0.536453	0.193052	0.0989692	0.244876	0.0245085	0.0187036	0.843915	-0.0126988	-0.968384	-0.0110879	-0.981492	-0.0459206	-0.880404	-0.0667657	-0.519153	-0.103584	-0.32439	0.0406759	0.906569	0.027924	0.973334	-0.0415364	-0.827294	-0.0484554	-0.801426	-0.0026487	-0.996874	0.0194958	0.888865	-0.0469268	-0.918807	-0.021622	-0.98817	0.0101893
CD8+ CCR6- CXCR3+CCR4+ (% of CD8 cells)	0.00486072	0.965242	-0.0446523	-0.684412	-0.129402	-0.103047	-0.0770473	-0.421319	0.0976232	0.506083	0.0900272	0.868535	0.149108	0.0966546	0.122098	0.381322	0.142805	0.204114	0.181388	0.0424268	0.0994389	0.46259	0.0664414	0.943174	0.103648	0.416759	0.0595632	0.810722	-0.0802335	-0.400889	-0.123179	-0.151772	-0.02419	-0.907187	-0.0129374	-0.973334	-0.124488	-0.305734	-0.093978	-0.541164	0.0737592	0.974452	0.082871	0.516876	-0.0556016	-0.906765	-0.0482505	-0.98817	0.00484887
CD8+ CCR6- (% of CD8 cells)	0.175498	0.0325383	-0.0920988	-0.339331	0.0345145	0.721577	0.0961241	0.372878	-0.118425	-0.488327	0.000592023	0.999515	-0.0101954	-0.980133	1.34402e-05	0.999847	-0.0295819	-0.875687	0.128896	0.260437	-0.0485073	-0.75447	-0.0355754	-0.943174	0.102299	0.488833	-0.0787388	-0.745324	0.0932725	0.392198	-0.0680942	-0.561124	0.0285101	0.907187	0.0128898	0.973334	-0.0598667	-0.751043	-0.0256683	-0.896854	0.00706271	0.982253	0.044435	0.762152	-0.0237992	-0.921448	0.0213513	0.98817	0.0743881
B cells CD19+ (% of lymphocytes)	0.0153834	0.871964	-0.0993903	-0.290215	-0.183149	-0.0341722	-0.148184	-0.10599	0.00568086	0.976899	0.0191542	0.886828	0.150042	0.120045	0.0996017	0.487522	0.0111912	0.916279	0.00584734	0.953427	-0.0465374	-0.75447	-0.0219489	-0.968384	-0.0274565	-0.942843	-0.0710742	-0.765272	-0.0955225	-0.379395	0.019836	0.907747	-0.0165154	-0.94202	-0.0759587	-0.829535	-0.0673384	-0.731681	-0.135404	-0.397155	0.1796	0.378176	0.165914	0.110042	-0.0310149	-0.918807	0.00540373	0.98817	0.0304557
CD19+ CD20- Plasma blasts/cells (% of B cells)	-0.0288638	-0.741654	-0.123259	-0.162439	0.156602	0.0756128	0.0276582	0.764642	-0.0409078	-0.792591	-0.0517564	-0.886828	0.0554582	0.610449	0.110106	0.420679	0.0590958	0.676636	0.116847	0.311138	0.0263749	0.840693	-0.0177809	-0.968384	0.0779724	0.707139	0.0241004	0.93213	-0.0801108	-0.431349	-0.0549571	-0.676951	-0.00640504	-0.965008	-0.0579597	-0.917929	0.0662692	0.731681	-0.0155638	-0.909068	-0.0724368	-0.974452	0.0494135	0.743305	-0.0463215	-0.918807	-0.0377539	-0.98817	0.0141436
CD19+ CD20+ B cells (% of B cells)	0.0308663	0.732499	-0.124166	-0.162439	-0.155766	-0.0756553	-0.181835	-0.0428176	0.0408505	0.792591	0.0060201	0.966441	-0.0574276	-0.603426	0.0957711	0.496662	-0.0591915	-0.676636	0.0659472	0.626834	-0.022691	-0.840693	-0.0452619	-0.943174	-0.0805886	-0.696144	-0.0513813	-0.856986	0.0811495	0.431349	0.0335009	0.865199	0.0086288	0.965008	-0.0512396	-0.94616	-0.0650376	-0.731681	-0.0984273	-0.541164	0.0735577	0.974452	0.16729	0.110042	0.0455712	0.918807	-0.00341127	-0.98817	-0.0129181
IgM only B cells (CD24+ CD38+ CD27+ IgM+ ) (% of B cells)	-0.266932	-0.000619325	-0.330862	-1.68162e-05	0.235458	0.00426252	0.109353	0.282026	-0.111781	-0.488327	-0.0875162	-0.868535	0.0497037	0.640939	0.111532	0.413527	0.0275781	0.875687	0.06858	0.595767	0.0665302	0.593864	0.0463261	0.943174	0.197616	0.092586	0.158992	0.515769	0.0517363	0.63243	0.0752868	0.506039	0.0265957	0.907187	0.00175662	0.980582	0.0312104	0.843831	-0.029428	-0.874111	-0.0188365	-0.982253	0.0814957	0.544554	-0.0168198	-0.921448	-0.0247811	-0.98817	0.0109918
CD24+ CD38+ (% of B cells)	0.180148	0.0254535	-0.11842	-0.192548	-0.0870586	-0.348102	-0.183561	-0.0428176	0.0253912	0.890043	-0.00758831	-0.957438	-0.0920529	-0.37383	0.0845646	0.536453	-0.0241941	-0.90841	0.0759278	0.565087	-0.0453639	-0.75447	-0.0414368	-0.943174	-0.0772958	-0.707139	-0.0431912	-0.890559	0.0254382	0.82669	0.0251513	0.907747	0.0534474	0.906569	-0.0272578	-0.973334	-0.038854	-0.827294	-0.0790218	-0.612646	0.0286438	0.982253	0.172644	0.110042	-0.0152999	-0.921448	-0.00162066	-0.98817	0.00909918
Natural effector (CD24+ CD38+ IgDP IgM+) (% of B cells)	-0.287337	-0.000364336	-0.326173	-2.36648e-05	0.130019	0.119022	-0.0398014	-0.682517	-0.131817	-0.488327	-0.0767706	-0.886828	-0.0890825	-0.384782	0.016713	0.935977	-0.12305	-0.321454	-0.0378317	-0.80708	0.0894639	0.46259	0.0413965	0.943174	0.151016	0.20777	0.0856111	0.723239	0.175027	0.0418743	0.156226	0.0883428	0.0167449	0.94202	-0.0134929	-0.973334	0.0712666	0.731681	-0.0159032	-0.909068	-0.019619	-0.982253	0.118629	0.317357	0.100232	0.84566	0.0723186	0.98817	-0.0997526
IgD- CD5++ (% of B cells)	-0.0806201	-0.339682	-0.189541	-0.0209006	0.14419	0.0994512	-0.0399321	-0.682517	-0.0407148	-0.792591	-0.0511445	-0.886828	-0.0328139	-0.771065	0.0537937	0.724655	0.0129512	0.916279	0.0763841	0.564112	-0.0175782	-0.84558	-0.042026	-0.943174	0.0570405	0.832876	0.00459071	0.993008	-0.00834367	-0.942201	0.0310984	0.880714	-0.00624712	-0.965008	-0.0555874	-0.919635	0.0494232	0.780262	-0.0450219	-0.801426	-0.129816	-0.974452	0.0291156	0.829609	-0.0188039	-0.921448	-0.013679	-0.98817	-0.011533
IgD+ CD5++ (% of B cells)	-0.05831	-0.529369	-0.115427	-0.20842	-0.0724948	-0.472864	-0.158098	-0.0907368	0.0933798	0.621794	0.0512383	0.886828	-0.0450663	-0.674657	0.0214663	0.911631	-0.00985633	-0.918355	0.0384621	0.80708	-0.112695	-0.46259	-0.103701	-0.943174	-0.0593777	-0.832876	-0.0750482	-0.745324	-0.130846	-0.180083	-0.0550932	-0.676951	0.0877625	0.776416	0.025498	0.973334	0.0436571	0.827294	-0.0286725	-0.883211	0.0692112	0.982253	0.172799	0.110042	-0.0123842	-0.921843	-0.0128659	-0.98817	0.0350147
IgD- CD5+ (% of B cells)	-0.206658	-0.0087837	-0.257207	-0.00133095	0.190467	0.0224323	-0.022796	-0.806973	-0.10698	-0.506083	-0.0914952	-0.868535	0.147137	0.120045	0.183918	0.106544	0.147508	0.230614	0.167682	0.088865	0.119955	0.46259	0.0303357	0.943174	0.19528	0.092586	0.0947829	0.723239	-0.0448054	-0.688825	0.00740217	0.960932	-0.0163345	-0.94202	-0.0752562	-0.829535	0.0496491	0.780262	-0.0622993	-0.703865	-0.0585406	-0.982253	0.114596	0.35478	0.0133607	0.921448	0.00316206	0.98817	-0.0449309
IgD+ CD5+ (% of B cells)	0.228606	0.00359193	-0.0492262	-0.684412	-0.175575	-0.0382778	-0.198795	-0.0310621	0.0825661	0.624146	0.0244766	0.886828	-0.152236	-0.109073	0.0356529	0.83001	-0.161741	-0.186193	0.0220277	0.885968	-0.0871932	-0.47117	-0.0468909	-0.943174	-0.198339	-0.092586	-0.100338	-0.723239	0.0596868	0.59246	0.0379307	0.837446	-0.0237116	-0.907187	-0.0448202	-0.969471	-0.0663215	-0.731681	-0.0998432	-0.541164	0.0485706	0.982253	0.16881	0.110042	-0.0328332	-0.918807	-0.0235834	-0.98817	0.0523315
IgM- (% of B cells)	-0.119714	-0.132051	-0.177684	-0.0320273	0.065768	0.501565	-0.0832882	-0.421319	-0.0120855	-0.976899	-0.0264115	-0.886828	0.0604365	0.583289	0.114519	0.413527	0.122661	0.321454	0.12844	0.260437	0.0265764	0.840693	-0.000648748	-0.99233	0.145706	0.222443	0.0529414	0.851812	0.0637741	0.563395	0.0754294	0.506039	-0.105661	-0.688548	-0.139653	-0.395616	-0.0311293	-0.843831	-0.104873	-0.541164	-0.0942929	-0.974452	0.057722	0.718832	0.0990881	0.84566	0.0615598	0.98817	-0.14479
IgD- IgM- (% of B cells)	-0.141371	-0.0800674	-0.217262	-0.00841768	0.13514	0.115463	-0.0499585	-0.66738	-0.0750112	-0.657133	-0.0727829	-0.886828	0.152142	0.117935	0.1904	0.106544	0.146057	0.245002	0.170773	0.0876689	0.0991343	0.46259	0.0332412	0.943174	0.162831	0.169295	0.0881046	0.723239	-0.0368524	-0.731578	0.0177868	0.907747	-0.0437244	-0.906569	-0.113956	-0.553974	0.0409231	0.827294	-0.067443	-0.701339	-0.0982084	-0.974452	0.064535	0.68857	0.0140664	0.921448	0.0104287	0.98817	-0.0521811
IgD+ IgM- (% of B cells)	0.0965701	0.18414	0.0230762	0.828957	-0.045612	-0.620216	-0.140851	-0.0962143	0.0953815	0.506083	0.0675002	0.886828	-0.167047	-0.0551337	-0.11121	-0.412063	-0.0566606	-0.676636	-0.0116795	-0.951016	-0.0328856	-0.815757	-0.0567227	-0.943174	-0.0495469	-0.832876	-0.0803931	-0.723239	0.183511	0.0165177	0.174142	0.0357157	-0.200984	-0.150672	-0.197173	-0.365734	-0.121984	-0.305734	-0.143028	-0.278979	-0.0442467	-0.982253	0.0497154	0.739572	0.111053	0.84566	0.0859133	0.98817	-0.137651
IgD- IgM+ (% of B cells)	-0.255855	-0.00103221	-0.31979	-3.02537e-05	0.216095	0.00885713	0.0599619	0.617224	-0.123629	-0.488327	-0.107154	-0.868535	0.0373983	0.717443	0.102322	0.487522	0.0102637	0.916279	0.0596791	0.664751	0.0976804	0.46259	0.0469716	0.943174	0.17457	0.124411	0.108202	0.723239	0.00469993	0.97303	0.0331858	0.865199	0.0618533	0.906569	0.00472569	0.973334	0.0380303	0.827294	-0.0428392	-0.801426	0.0236837	0.982253	0.135867	0.251164	-0.0271846	-0.918807	-0.0281508	-0.98817	0.011616
IgD+ IgM+ (% of B cells)	0.176232	0.0254535	-0.0585567	-0.595906	-0.18801	-0.0224323	-0.200775	-0.0310621	0.0703808	0.657133	0.0230578	0.886828	-0.106553	-0.27234	0.0476727	0.759	-0.121751	-0.321454	0.0288682	0.847108	-0.0952404	-0.46259	-0.0545045	-0.943174	-0.181556	-0.101529	-0.0958388	-0.723239	-0.0196259	-0.855984	0.0167032	0.907747	0.0584803	0.906569	-0.0372198	-0.973334	-0.0151788	-0.93926	-0.0959698	-0.541164	0.0828372	0.974452	0.179037	0.110042	-0.0613784	-0.906765	-0.0327128	-0.98817	0.0985323
Class switched memory (IgD- IgM- CD38+ CD27+) (% of B cells)	-0.167312	-0.0394926	-0.225954	-0.00609376	0.121548	0.156799	-0.0401801	-0.682517	-0.0878658	-0.624146	-0.0816242	-0.886828	0.214719	0.0310127	0.241559	0.0460726	0.201328	0.0989692	0.202879	0.0424268	0.0697479	0.593864	0.028963	0.943174	0.168155	0.154108	0.0954207	0.723239	-0.00178484	-0.980043	0.0338602	0.865199	-0.0394595	-0.906569	-0.0987109	-0.593647	0.033844	0.843831	-0.0638525	-0.703865	-0.0799148	-0.974452	0.0598238	0.714004	0.0413466	0.918807	0.0212995	0.98817	-0.0715128
IgD- IgM- CD27- (% of B cells)	-0.030901	-0.732499	-0.12934	-0.146963	0.0494056	0.628701	-0.103499	-0.329509	-0.0569977	-0.740048	-0.0350775	-0.886828	-0.0411697	-0.710178	0.0276997	0.898707	-0.0212676	-0.916279	0.0328413	0.836126	0.100095	0.46259	0.0379183	0.943174	0.127291	0.358	0.034885	0.927026	-0.041667	-0.72969	0.0171357	0.907747	-0.0992958	-0.744025	-0.160649	-0.365734	0.024109	0.88542	-0.0907918	-0.541164	-0.0830098	-0.974452	0.0853941	0.544554	0.0102038	0.937833	-0.00102058	-0.98817	-0.0513533
Plasmablast (IgD- IgM- CD38++) (% of B cells)	-0.0567384	-0.529369	-0.134018	-0.133821	0.136861	0.115463	0.0538388	0.63815	-0.00268883	-0.980068	-0.0100149	-0.936222	-0.0371557	-0.72517	0.00183741	0.999847	-0.0523989	-0.727886	-0.00974404	-0.953427	-0.0151003	-0.851074	-0.0587254	-0.943174	0.0534499	0.832876	0.00557566	0.993008	-0.129965	-0.180083	-0.135491	-0.146648	-0.0507611	-0.906569	-0.107415	-0.553974	0.0323224	0.843831	-0.0469098	-0.801426	-0.112871	-0.974452	-0.0197204	-0.888865	-0.0441298	-0.918807	-0.0426069	-0.98817	0.031792
IgD- IgM+ CD27- (% of B cells)	-0.164968	-0.0395165	-0.229674	-0.00530095	0.0900659	0.344558	-0.0572649	-0.63301	-0.0801609	-0.631817	-0.0801212	-0.886828	0.00370726	0.996043	0.057718	0.706446	-0.0111324	-0.916279	0.0424327	0.80708	0.0605392	0.683242	-0.00492791	-0.976932	0.0296731	0.942843	-0.0272915	-0.927026	-0.0576575	-0.606531	-0.0294198	-0.896422	0.0801009	0.821114	0.0432334	0.973334	0.0127419	0.941342	-0.034876	-0.868739	0.0934142	0.974452	0.207634	0.110042	-0.0366919	-0.918807	-0.0324519	-0.98817	0.0119912
IgM only memory (IgD- IgM+ CD27) (% of B cells)	-0.270552	-0.000483458	-0.346836	-7.98551e-06	0.257685	0.00157914	0.125877	0.180727	-0.117613	-0.488327	-0.106388	-0.868535	0.0213015	0.873029	0.0919852	0.496662	0.0144628	0.916279	0.052867	0.698433	0.0968937	0.46259	0.0570289	0.943174	0.195539	0.092586	0.152736	0.515769	0.0273296	0.808305	0.0505038	0.689003	0.0354609	0.906569	-0.00898074	-0.973334	0.0300713	0.843831	-0.0441413	-0.801426	-0.0239488	-0.982253	0.0758199	0.576775	-0.0170527	-0.921448	-0.0158114	-0.98817	0.00301366
Class non switched memory (IgM+ CD38+ CD27+) (% of B cells)	-0.301352	-0.000140046	-0.337457	-1.55146e-05	0.197461	0.016034	0.0129398	0.899741	-0.146977	-0.488327	-0.091838	-0.868535	-0.0196402	-0.887121	0.0474797	0.759	-0.0702091	-0.605432	-0.00738685	-0.953427	0.0930892	0.46259	0.0305344	0.943174	0.187874	0.093044	0.106828	0.723239	0.154732	0.0739496	0.150052	0.0987208	0.0194796	0.926778	-0.0162081	-0.973334	0.0610399	0.731681	-0.0298706	-0.874111	-0.0136984	-0.982253	0.119051	0.317357	0.0736894	0.873484	0.0549492	0.98817	-0.0619022
IgM+ CD38++ CD27+ (% of B cells)	-0.133426	-0.0975579	-0.204272	-0.0142273	0.0909739	0.344859	-0.0470296	-0.66738	-0.0887566	-0.624146	-0.105968	-0.868535	-0.0806394	-0.460123	-0.0198037	-0.922119	-0.0859815	-0.518645	-0.0295202	-0.847108	-0.0411112	-0.790115	-0.0682914	-0.943174	0.113542	0.416759	0.0533091	0.851812	-0.0229214	-0.84448	0.00149957	0.987503	0.0134261	0.965008	-0.0465779	-0.969471	-0.0511309	-0.780262	-0.12886	-0.435948	0.00991097	0.982253	0.123034	0.317357	-0.0517799	-0.918807	-0.0544592	-0.98817	0.0159736
IgM+ (% of B cells)	0.229754	0.00272578	-0.00384959	-0.981886	-0.203626	-0.0117567	-0.216539	-0.0202991	0.111073	0.488327	0.0365759	0.886828	-0.0631916	-0.528355	0.045766	0.774793	-0.0629676	-0.667631	0.0383785	0.80708	-0.100409	-0.46259	-0.072524	-0.943174	-0.19952	-0.092586	-0.109506	-0.723239	-0.0865988	-0.392528	-0.0187563	-0.907747	0.0487539	0.906569	-0.0298816	-0.973334	-0.0465298	-0.780262	-0.0979863	-0.541164	0.100209	0.974452	0.181543	0.110042	-0.0917569	-0.84566	-0.0497286	-0.98817	0.116406
Memory B cells (IgD+ IgM+ CD27+) (% of B cells)	-0.283421	-0.000405578	-0.317978	-3.02537e-05	0.143839	0.0919879	-0.0372486	-0.682517	-0.117732	-0.488327	-0.0717251	-0.886828	-0.0727921	-0.490275	0.0267916	0.898707	-0.120201	-0.321454	-0.0362744	-0.80708	0.104719	0.46259	0.0381591	0.943174	0.158157	0.169295	0.0815993	0.735078	0.181822	0.0347169	0.158775	0.0852784	0.0230694	0.907187	-0.0190605	-0.973334	0.0673998	0.731681	-0.0291504	-0.874111	-0.0176357	-0.982253	0.124185	0.299429	0.0922726	0.84566	0.0655794	0.98817	-0.0972605
Naive B cells (IgD+ IgM+ CD27-) (% of B cells)	0.242621	0.00150849	0.00416295	0.981886	-0.218513	-0.00685015	-0.219881	-0.0202991	0.116057	0.488327	0.0429992	0.886828	-0.0663683	-0.509497	0.0402489	0.809615	-0.0688349	-0.605763	0.0293725	0.847108	-0.0982548	-0.46259	-0.0715992	-0.943174	-0.205205	-0.092586	-0.108866	-0.723239	-0.0849319	-0.400468	-0.0185428	-0.907747	0.0345326	0.906569	-0.0350837	-0.973334	-0.0539188	-0.756413	-0.101599	-0.541164	0.0784905	0.974452	0.17359	0.110042	-0.0842916	-0.866061	-0.0519851	-0.98817	0.113433
Transitional B cells (CD24++ CD38++) (% of B cells)	-0.0503762	-0.576898	-0.125306	-0.146963	-0.149299	-0.0888169	-0.22058	-0.0202991	0.0630085	0.721667	0.0218689	0.886828	-0.130843	-0.180416	-0.0466114	-0.759	-0.0998529	-0.414416	-0.0244524	-0.866749	-0.00075109	-0.991374	-0.0250251	-0.943174	-0.0541037	-0.832876	-0.0924824	-0.723239	-0.159964	-0.0762053	-0.0917306	-0.381062	0.0701833	0.906569	0.00856102	0.973334	0.0728409	0.731681	-0.0175754	-0.909068	0.048591	0.982253	0.157002	0.117711	0.00726055	0.962079	0.00425236	0.98817	-0.031367
IgM+ CD27- (% of B cells)	0.0796838	0.339682	-0.0289241	-0.822617	-0.191817	-0.0224323	-0.24008	-0.0202991	0.0706763	0.657133	0.0215467	0.886828	-0.0451413	-0.670611	0.0129225	0.935977	0.00599825	0.932065	0.0332319	0.830697	-0.0245905	-0.840693	-0.0454699	-0.943174	-0.087554	-0.623913	-0.103181	-0.723239	-0.1726	-0.04676	-0.0937478	-0.37529	0.0552825	0.906569	0.00603832	0.973334	0.0113105	0.941342	-0.0462956	-0.801426	0.0952445	0.974452	0.186176	0.110042	-0.0479803	-0.918807	-0.0331402	-0.98817	0.0222321
Naive mature B cells (CD24+ CD38+ CD27- IgM+) (% of B cells)	0.252255	0.000866605	0.025803	0.828957	-0.189341	-0.0178677	-0.215504	-0.0202991	0.0734989	0.657133	0.0354799	0.886828	-0.0713099	-0.487674	0.0244263	0.911631	-0.0567475	-0.676636	0.0393489	0.80708	-0.093949	-0.46259	-0.0724968	-0.943174	-0.176188	-0.101529	-0.113018	-0.723239	-0.102791	-0.266937	-0.0483196	-0.709359	0.0350825	0.906569	-0.013507	-0.973334	-0.047358	-0.780262	-0.0820062	-0.585277	0.0574217	0.982253	0.173055	0.110042	-0.09856	-0.84566	-0.0506563	-0.98817	0.120206
[truncated: 3 more columns]

## Sheet: S7 PLHIV HIV CMV
Supplementary table 7 Markers of the HIV-1 reservoir and CMV co-infection and WBC percentages and numbers in PLHIV
Inverse-rank transformed data were analyzed using linear regression and corrected for age, sex, sampling time, and seasonality. Depicted are standardazid beta-coefficients and FDR adjusted p-values.
CA-DNA: cell-associated HIV-1 DNA; CA-RNA: cell-associated HIV-1 RNA; CMV: cytomegalovirus
	CMV seropositivity				CMV titre (U/L) in CMV seropositive				CA-DNA (copies/10^6 CD4 cells)				CA-RNA (copies/10^6 CD4 cells)				RNA/DNA
Cell type	WBC percentages		WBC numbers		WBC percentages		WBC numbers		WBC percentages		WBC numbers		WBC percentages		WBC numbers		WBC percentages		WBC numbers
	β	FDR adj p-value	β	FDR adj p-value	β	FDR adj p-value	β	FDR adj p-value	β	FDR adj p-value	β	FDR adj p-value	β	FDR adj p-value	β	FDR adj p-value	β	FDR adj p-value	β	FDR adj p-value
Leukocytes			0.101034	0.423143			0.103963	0.346659			0.0330914	0.841256			0.121059	0.420723			0.112205	0.866217
Neutrophils (% of leukocytes)	-0.106661	-0.261817	0.025798	0.900848	0.0239408	0.880087	0.101182	0.36981	0.163806	0.0975082	0.0982294	0.427255	0.140288	0.209085	0.163327	0.315519	0.00301927	0.978678	0.0944424	0.866217
Monocytes CD14+ (% of leukocytes)	0.116608	0.191552	0.136869	0.185026	-0.00952793	-0.918454	0.0796987	0.473249	-0.057691	-0.630994	-0.0167678	-0.892017	-0.0475492	-0.752024	0.0581822	0.633799	-0.0130067	-0.978678	0.0796735	0.866217
Classical monocytes CD14++CD16- (% of monocytes)	0.017383	0.849393	0.118874	0.287245	-0.0197074	-0.880087	0.0620136	0.634454	0.0127037	0.928328	-0.00918794	-0.931695	0.0472602	0.754848	0.0670104	0.618868	0.0392277	0.978678	0.0809457	0.866217
Intermediate monocytes CD14++CD16+ (% of monocytes)	-0.0220424	-0.812237	0.0721461	0.639278	-0.0878319	-0.496423	-0.0216588	-0.915694	-0.0861144	-0.44484	-0.0758914	-0.518892	-0.127241	-0.252369	-0.0535508	-0.648066	-0.0803008	-0.978678	-0.0087362	-0.980993
NonClassical monocytes CD14+CD16+ (% of monocytes)	-0.17063	-0.0509529	-0.0226828	-0.900848	-0.0418605	-0.755004	0.0290755	0.892139	-0.00164826	-0.981783	-0.0273302	-0.882875	-0.0593793	-0.691008	-0.00762857	-0.938134	-0.0433341	-0.978678	0.0498874	0.952838
Monocytes CXCR3+ (% of monocytes)	0.102606	0.261817	0.0990784	0.402629	0.236914	0.0137293	0.212012	0.0190213	0.00698808	0.956858	0.0206752	0.892017	-0.0105215	-0.949312	0.062564	0.618868	-0.0289754	-0.978678	0.0428457	0.952838
Monocytes CCR4+ (% of monocytes)	0.123489	0.191552	0.0277159	0.900848	0.0811017	0.518437	0.0118164	0.976964	-0.0232491	-0.881669	0.0129285	0.908233	-0.0376925	-0.807784	0.0853118	0.572361	-0.0225031	-0.978678	0.0768399	0.866217
Monocytes CCR6+ (% of monocytes)	0.143841	0.100223	0.154541	0.144142	0.0207211	0.880087	0.0183299	0.944755	-0.0454535	-0.702538	-0.0392229	-0.795672	-0.137904		-0.0542748	-0.648066	-0.0943213	-0.978678	-0.00891221	-0.980993
NK cells CD3- CD56+ (% of lymphocytes)	-0.103205	-0.266328	0.00663903	0.948538	-0.198219	-0.0690726	-0.108931	-0.325109	-0.0191587	-0.896624	-0.104982	-0.396775	-0.0755925	-0.606018	-0.0916799	-0.572361	0.00787135	0.978678	0.0686852	0.932893
NK dim CD56+ CD16+ (% of NK cells)	0.026473	0.775651	0.0122665	0.939574	-0.072816	-0.551742	-0.098918	-0.383477	-0.0887461	-0.44484	-0.105571	-0.396775	-0.0935578	-0.480848	-0.0973155	-0.572361	0.047305	0.978678	0.0634368	0.952838
NK bright CD56++ CD16- (% of NK cells)	-0.0699418	-0.421686	-0.0619459	-0.693064	0.0621871	0.610092	-0.0372907	-0.855404	0.0440712	0.722487	-0.0624525	-0.642513	0.0320166	0.824795	-0.0626259	-0.618868	-0.0463876	-0.978678	0.0204269	0.974126
NK CD56+ CD16- (% of NK cells)	0.0493972	0.591428	0.0580253	0.700053	0.0748771	0.551742	-0.0409601	-0.847925	0.13922	0.170465	0.0345141	0.837997	0.170051	0.103666	0.0928289	0.572361	-0.0291828	-0.978678	0.0492846	0.952838
Lymphocytes (% of leukocytes)	0.0933607	0.301879	0.155759	0.139027	-0.0024415	-0.973733	0.121123	0.271367	-0.164654	-0.0975082	-0.112193	-0.356751	-0.143269	-0.207516	-0.0394552	-0.722951	-0.00628012	-0.978678	0.0648584	0.939041
NKT cells CD3+ CD56+ (% of lymphocytes)	0.285411	0.000292118	0.292061	0.000183583	0.155355	0.179624	0.197396	0.0409937	0.0818591	0.469909	0.0193811	0.892017	0.135238	0.220222	0.0935549	0.572361	0.0583176	0.978678	0.0770276	0.866217
T cells CD3+ CD56- (% of lymphocytes)	0.0745915	0.402479	0.152474	0.140679	0.127021	0.251508	0.133586	0.233429	-0.198791	-0.0346687	-0.155114	-0.149479	-0.0791574	-0.606018	-0.0613444	-0.618868	0.0597196	0.978678	0.0788494	0.866217
DP CD4+ CD8+ (% of T cells)	0.0932664	0.301879	0.185388	0.0562222	0.0127439	0.918454	0.112567	0.308617	-0.0238983	-0.880531	-0.133486	-0.258256	-0.0341669	-0.824795	-0.0784373	-0.609684	0.00341436	0.978678	0.0597323	0.952838
Prol DP CD4+CD8+ (% of T cells)	-0.172665	-0.036013	0.141136	0.185026	-0.0997552	-0.397517	0.00728788	0.977466	0.117552	0.241067	-0.107368	-0.396775	0.0299194	0.824795	-0.10237	-0.572361	-0.0878111	-0.978678	0.0141966	0.974126
DN CD4-CD8- (% of T cells)	0.0901696	0.326932	0.15629	0.139027	0.01156	0.918454	0.0888435	0.422914	0.0531423	0.678646	-0.0561901	-0.699454	0.0494261	0.752024	0.00768288	0.938134	-0.0213174	-0.978678	0.0421546	0.952838
Prol DN CD4-CD8- (% of T cells)	-0.0763514	-0.37098	0.0434541	0.78827	-0.0591144	-0.610092	0.00359814	0.977466	0.017466	0.896624	-0.00987416	-0.931695	-0.0589336	-0.660671	-0.0654033	-0.618868	-0.127203	-0.924066	-0.0878101	-0.866217
CD4+ T cells (% of T cells)	-0.120839	-0.191552	0.0685316	0.650035	-0.255984	-0.00898427	-0.0499288	-0.750927	-0.330496	-9.80605e-05	-0.342083	-1.95087e-05	-0.26793	-0.00591057	-0.222532	-0.0343646	0.0867087	0.978678	0.118004	0.866217
CD4+ Naive CD45RA+ CD27+ (% of CD4+ cells)	-0.0895851	-0.301879	0.0192593	0.900848	-0.176613	-0.0787747	-0.105686	-0.308617	-0.219752	-0.0119598	-0.346147	-7.95688e-06	-0.214376	-0.0273691	-0.251455	-0.0083318	0.012307	0.978678	0.106829	0.866217
CD4+ Naive CD45RO- CD27+ (% of CD4+ cells)	-0.0973624	-0.266328	0.020738	0.900848	-0.14453	-0.18843	-0.0913683	-0.388715	-0.245022	-0.0048661	-0.352214	-7.95688e-06	-0.189008	-0.0472761	-0.246252	-0.0083318	0.0810519	0.978678	0.122002	0.866217
CD4+ CM CD45RA- CD27+ (% of CD4+ cells)	-0.0863601	-0.338689	0.0563469	0.702757	0.173329	0.119394	0.0901429	0.422914	0.209546	0.0256337	-0.197677	-0.0710627	0.210195	0.0388042	-0.102039	-0.572361	-0.0241449	-0.978678	0.102326	0.866217
CD4+ CM CD45RO+ CD27+ (% of CD4+ cells)	-0.109984	-0.251055	0.0519827	0.711224	0.129471	0.251508	0.0388775	0.855404	0.240776	0.00813647	-0.21447	-0.0445683	0.19424	0.0565928	-0.13266	-0.399464	-0.0838037	-0.978678	0.0758403	0.866217
CD4+ EM CD45RA- CD27- (% of CD4+ cells)	0.266901	0.000431251	0.302658	9.53745e-05	0.23019	0.0152262	0.220593	0.0190213	0.0195099	0.896624	-0.17692	-0.0910083	0.0724473	0.606018	-0.0736611	-0.618868	0.0526899	0.978678	0.106376	0.866217
CD4+ EM CD45RO+ CD27- (% of CD4+ cells)	0.298869	0.000107033	0.318984	2.62421e-05	0.175733	0.0787747	0.17533	0.0856832	0.060384	0.624058	-0.160636	-0.136109	0.0623694	0.660671	-0.0918413	-0.572361	-0.0160377	-0.978678	0.0580479	0.952838
CD4+ Eff CD45RA+ CD27- (% of CD4+ cells)	0.38835	7.35702e-08	0.380396	1.68574e-07	-0.0621348	-0.610092	-0.0406033	-0.847925	-0.0767129	-0.473863	-0.163507	-0.129752	-0.0318472	-0.824795	-0.0963568	-0.572361	0.0301017	0.978678	0.0498088	0.952838
CD4+ Eff CD45RO- CD27- (% of CD4+ cells)	0.389486	6.2557e-08	0.381002	1.68574e-07	-0.0514275	-0.643258	-0.0241246	-0.910829	-0.055361	-0.641301	-0.185912	-0.0741087	0.0036995	0.982958	-0.0778325	-0.597144	0.0521413	0.978678	0.104358	0.866217
Prol CD4+ Tconv (%CD4+ cells)	-0.0577183	-0.51063	0.0649993	0.693064	0.044969	0.708786	-0.0677998	-0.601731	0.347394	3.30174e-05	-0.0494637	-0.738434	0.223607	0.0247866	-0.00506938	-0.943343	-0.161154	-0.829764	0.021683	0.974126
T4RA-25- Mem CD4 Tc (% of CD4+ cells(	0.146404	0.0920594	0.146449	0.174139	0.187253	0.0690726	0.134033	0.233429	0.108582	0.287256	-0.125455	-0.302119	0.15219	0.13161	-0.0366666	-0.742779	0.0413736	0.978678	0.0980875	0.866217
Mem Tc CCR6+ (% of CD4+ Mem Tc)	-0.236599	-0.00388386	0.00789064	0.948538	-0.0196917	-0.880087	0.0944557	0.406473	0.140371	0.170465	-0.0206154	-0.892017	0.139849	0.209839	0.0697762	0.618868	-0.0168289	-0.978678	0.0966764	0.866217
Mem Tc CCR6+ CXCR3-CCR4- (% of CD4+ Mem Tc)	-0.138533	-0.105517	0.0106482	0.944301	-0.0948074	-0.397517	0.0418334	0.843093	-0.0426625	-0.715446	-0.115701	-0.337083	0.0745392	0.606018	0.0294435	0.780368	0.108294	0.978678	0.145689	0.866217
Mem Tc CCR6+ CXCR3+CCR4- (% of CD4+ Mem Tc)	0.0235126	0.794808	0.0904967	0.481898	0.0551225	0.641524	0.0880669	0.423728	-0.0130588	-0.928328	-0.0529396	-0.712453	-0.0121371	-0.948182	-0.0163121	-0.880659	-0.0137938	-0.978678	0.0381329	0.974126
Mem Tc CCR6+ CXCR3-CCR4+ (% of CD4+ Mem Tc)	-0.262558	-0.000645772	-0.0603326	-0.693064	-0.0758834	-0.528337	0.0667123	0.60123	0.235689	0.00813647	0.0529709	0.712453	0.206487	0.0388042	0.131798	0.399464	-0.0228917	-0.978678	0.0981732	0.866217
Mem Tc CCR6+ CXCR3+CCR4+ (% of CD4+ Mem Tc)	-0.039394	-0.656339	0.0493214	0.711224	0.0804098	0.496423	0.119631	0.261388	0.0844761	0.44484	0.0163462	0.892017	0.0240713	0.841735	0.00764476	0.938134	-0.0755358	-0.978678	-0.015701	-0.974126
Mem Tc CCR6- (% of CD4+ Mem Tc)	0.232817	0.00450604	0.227261	0.00939993	0.0221529	0.880087	0.134022	0.233429	-0.135471	-0.192947	-0.177037	-0.0987771	-0.138219	-0.21286	-0.0870112	-0.572361	0.0136268	0.978678	0.0988531	0.866217
Mem Tc CCR6- CXCR3-CCR4- (% of CD4+ Mem Tc)	0.298479	0.000155836	0.260227	0.00163955	-0.0193588	-0.880087	0.106031	0.334174	-0.1498	-0.134646	-0.188553	-0.0741087	-0.0457076	-0.761374	-0.0662227	-0.618868	0.110906	0.978678	0.126568	0.866217
Mem Tc CCR6- CXCR3+CCR4- (% of CD4+ Mem Tc)	0.0763565	0.385381	0.123445	0.262387	0.0965218	0.413767	0.132753	0.233429	-0.0589948	-0.625449	-0.0946343	-0.427255	-0.0730459	-0.606018	-0.0664808	-0.618868	-0.0282276	-0.978678	0.0274036	0.974126
Mem Tc CCR6- CXCR3-CCR4+ (% of CD4+ Mem Tc)	-0.126781	-0.125051	0.0480045	0.711224	-0.117732	-0.226553	0.0514228	0.723053	0.00244404	0.97907	-0.124765	-0.257257	-0.0433572	-0.752024	-0.0666624	-0.618868	-0.0298028	-0.978678	0.0712003	0.866217
Mem Tc CCR6- CXCR3+CCR4+ (% of CD4+ Mem Tc)	0.0286242	0.7409	0.115637	0.272423	0.126328	0.226553	0.151775	0.142731	0.0207221	0.881669	-0.0333245	-0.833233	-0.0386928	-0.790826	-0.0450012	-0.680559	-0.0678292	-0.978678	-0.012623	-0.974126
CD4+ CD25high Treg (% of CD4+ cells)	-0.19306	-0.0153873	-0.0350678	-0.814272	0.0614309	0.608452	0.0142352	0.955126	0.176428	0.0641665	-0.191575	-0.0560746	0.174919	0.0755366	-0.0892149	-0.572361	-0.0138998	-0.978678	0.0914414	0.866217
CD4+ CD25+ CD127low Treg (% of CD4+ cells)	-0.186597	-0.0303101	0.0155814	0.911257	0.122777	0.28194	0.0323337	0.86624	0.270133	0.00394975	-0.190153	-0.0710627	0.169885	0.106924	-0.11849	-0.420723	-0.150108	-0.829764	0.0458963	0.952838
Prol CD4+ Treg (% of Treg)	-0.129956	-0.137739	-0.04536	-0.78827	0.0526956	0.641524	0.0305213	0.892139	0.242572	0.0048661	0.0681688	0.613056	0.160078	0.103666	0.107927	0.572361	-0.0836592	-0.978678	0.0149091	0.974126
Treg FOX+3+ Helios+ (% of Treg)	-0.221348	-0.0070298	-0.00929035	-0.945908	0.0298603	0.863143	0.00697559	0.977466	0.104084	0.345838	-0.0884542	-0.460066	0.128667	0.252369	0.0101209	0.937675	0.0235298	0.978678	0.0872673	0.866217
Treg FOX+3+ Helios- (% of Treg)	0.217129	0.0070782	0.13616	0.185026	0.0549702	0.641524	0.0228009	0.910829	-0.250644	-0.0048661	-0.230687	-0.0240823	-0.179045	-0.0755366	-0.149148	-0.315519	0.114989	0.978678	0.100597	0.866217
Treg CD45RA+ (% of Treg)	0.068997	0.403645	0.0811269	0.544417	-0.250361	-0.00898427	-0.17147	-0.0951192	-0.162601	-0.0849283	-0.190322	-0.0710627	-0.187677	-0.044736	-0.149567	-0.315519	-0.0180725	-0.978678	0.0436116	0.952838
Treg CD45RA- (% of Treg)	-0.068296	-0.404764	-0.000677094	-0.991916	0.252148	0.00898427	0.123477	0.245417	0.161178	0.0852563	-0.0235289	-0.892017	0.188885	0.044736	0.0435016	0.68743	0.0179679	0.978678	0.0569235	0.952838
Treg HLA-DR+ (% of Treg)	-0.129269	-0.137739	-0.0232328	-0.900848	0.181842	0.0690726	0.11762	0.305479	0.225282	0.00813647	0.00809812	0.933787	0.17067	0.0755366	0.0703919	0.618868	-0.0677751	-0.978678	0.0351448	0.974126
T4RA-25++ mTreg (% of CD4+ cells)	-0.203537	-0.00859162	-0.126089	-0.21128	0.158561	0.128578	0.127793	0.233429	0.206308	0.021243	-0.0155865	-0.892017	0.22656	0.0230743	0.0565633	0.633799	0.00920671	0.978678	0.0723786	0.866217
mTreg CCR6+ CXCR3-CCR4- (% of Treg)	-0.0564649	-0.457405	-0.138072	-0.18136	0.0248408	0.863143	0.0838058	0.431959	-0.145892	-0.0916195	-0.0970388	-0.406183	-0.137747	-0.13161	-0.0614579	-0.618868	-0.036087	-0.978678	-0.00595864	-0.980993
mTreg CCR6+ CXCR3+CCR4- (% of Treg)	0.153433	0.0767885	0.148026	0.149105	0.0653711	0.597403	0.0736801	0.523399	-0.0920333	-0.422603	-0.0452488	-0.761844	-0.069622	-0.606018	-0.00584104	-0.943343	-0.00418801	-0.978678	0.0124595	0.974126
mTreg CCR6+ CXCR3-CCR4+ (% of Treg)	-0.0497356	-0.578366	-0.143783	-0.157044	-0.0743879	-0.530524	0.125287	0.233429	0.0841486	0.44484	0.00135937	0.98448	0.0966441	0.448799	0.085748	0.572361	0.0328447	0.978678	0.0920532	0.866217
mTreg CCR6+ CXCR3+CCR4+ (% of Treg)	0.118343	0.191552	0.0838628	0.491597	0.132137	0.226553	0.162628	0.0951192	-0.085211	-0.44484	-0.0747963	-0.518892	-0.119881	-0.284844	-0.056415	-0.633799	-0.0550121	-0.978678	0.00571783	0.980993
mTreg CCR6+ (% of Treg)	-0.0333457	-0.72193	-0.130694	-0.202069	0.051935	0.641524	0.144858	0.188283	0.00462117	0.973664	-0.0201339	-0.892017	-0.00905694	-0.954849	0.0503297	0.660903	-0.0138585	-0.978678	0.071241	0.877989
mTreg CCR6- CXCR3-CCR4- (% of Treg)	0.110715	0.212205	0.0226288	0.900848	-0.0977197	-0.403813	-0.010474	-0.977466	-0.122034	-0.214606	-0.100263	-0.406183	-0.0986967	-0.419193	-0.0279222	-0.794195	0.00475027	0.978678	0.0540963	0.952838
mTreg CCR6- CXCR3+CCR4- (% of Treg)	0.0907186	0.301879	0.0592148	0.693064	0.0151394	0.918102	0.0349361	0.855404	-0.158847	-0.0975082	-0.115345	-0.337083	-0.137876	-0.207516	-0.0859509	-0.572361	0.00901843	0.978678	0.0269892	0.974126
mTreg CCR6- CXCR3-CCR4+ (% of Treg)	0.0143984	0.866688	-0.0529789	-0.700053	-0.0273073	-0.863143	0.0992031	0.308617	0.0744984	0.472917	-0.00425422	-0.95668	0.0979636	0.419193	0.0934772	0.572361	0.0287549	0.978678	0.103445	0.866217
mTreg CCR6- CXCR3+CCR4+ (% of Treg)	-0.00720054	-0.939594	-0.0254003	-0.900848	0.0868543	0.484042	0.120715	0.233429	-0.046445	-0.702538	-0.0416095	-0.767892	-0.0807474	-0.599713	-0.0366409	-0.722951	-0.0209119	-0.978678	0.0191162	0.974126
mTreg CCR6- (% of Treg)	0.0325056	0.724944	-0.0641336	-0.650035	-0.0511088	-0.643258	0.0881559	0.383477	-0.00352299	-0.977409	-0.0146152	-0.892017	0.0108449	0.949312	0.0660991	0.618868	0.0149075	0.978678	0.0832093	0.866217
CD8+ T cells (% of T cells)	0.106294	0.261817	0.191041	0.037723	0.258827	0.00898427	0.263506	0.00349661	0.341477	6.97466e-05	0.0251774	0.892017	0.275171	0.00591057	0.0818671	0.572361	-0.086765	-0.978678	0.0283439	0.974126
CD8+ Naive CD45RA+ CD27+ (% of CD8 cells)	-0.170721	-0.021427	0.0470239	0.705134	-0.2014	-0.0201041	0.0783629	0.422914	-0.0816674	-0.437141	-0.0337524	-0.795672	-0.123278	-0.209839	-0.0271668	-0.780368	-0.0242897	-0.978678	-0.00159455	-0.988271
CD8+ Naive CD45RO- CD27+ (% of CD8 cells)	-0.197335	-0.0070298	0.0522221	0.700053	-0.120289	-0.226553	0.166049	0.0856832	-0.0728517	-0.471701	-0.0117636	-0.908233	-0.085607	-0.469199	0.0163782	0.868238	0.0145217	0.978678	0.0299095	0.974126
CD8+ CM CD45RA- CD27+ (% of CD8 cells)	-0.280594	-0.000199239	0.0514317	0.711224	0.125983	0.236722	0.346411	6.88174e-05	0.123623	0.203222	0.112057	0.364239	0.0753223	0.606018	0.148224	0.319775	-0.0549571	-0.978678	0.0181194	0.974126
CD8+ CM CD45RO+ CD27+ (% of CD8 cells)	-0.283925	-0.000254432	0.0631167	0.693064	0.0111845	0.918454	0.287424	0.00232323	0.102938	0.345838	0.105235	0.396775	0.0208583	0.867894	0.123961	0.420723	-0.103409	-0.978678	-0.0141928	-0.974126
CD8+ EM CD45RA- CD27- (% of CD8 cells)	0.237221	0.00235688	0.276917	0.00040123	0.149171	0.179624	0.268517	0.00270053	-0.0147602	-0.926549	0.0165034	0.892017	0.0392202	0.793322	0.0827263	0.572361	0.0439162	0.978678	0.0541312	0.952838
CD8+ EM CD45RO+ CD27- (% of CD8 cells)	0.272794	0.00041657	0.325652	1.63078e-05	0.123087	0.251508	0.262402	0.00330366	0.0118898	0.928328	0.0418266	0.767892	0.0258254	0.841735	0.0880416	0.572361	-0.0118807	-0.978678	0.0164202	0.974126
CD8+ Eff CD45RA+ CD27- (% of CD8 cells)	0.406117	1.61905e-08	0.405034	1.56917e-08	0.0531165	0.641524	0.236554	0.00947482	-0.00799111	-0.954336	0.0195498	0.892017	0.0242021	0.841735	0.0692351	0.618868	0.019139	0.978678	0.0247402	0.974126
CD8+ Eff CD45RO- CD27- (% of CD8 cells)	0.427522	1.72011e-09	0.417545	1.56917e-08	0.0761256	0.518437	0.260702	0.00351393	-0.0141142	-0.926549	0.024251	0.892017	0.0403071	0.790826	0.0825768	0.572361	0.0447941	0.978678	0.0410926	0.952838
Prol CD8+ (% of CD8 cells)	-0.103796	-0.266328	0.0876629	0.504203	-0.0651955	-0.608452	0.0848734	0.438892	0.0266849	0.880531	0.027599	0.882875	-0.0791246	-0.606018	0.00560104	0.943343	-0.15915	-0.829764	-0.0728866	-0.877989
CD8+ CCR6+ CXCR3-CCR4- (% of CD8 cells)	-0.201658	-0.00965402	-0.0890044	-0.481898	-0.247804	-0.00898427	-0.0685075	-0.566269	-0.00814061	-0.954336	0.0753595	0.518892	0.0262528	0.841735	0.11881	0.420723	0.0543671	0.978678	0.0523255	0.952838
CD8+ CCR6+ CXCR3+CCR4- (% of CD8 cells)	-0.0992719	-0.262815	0.0134635	0.919565	0.0217209	0.880087	0.154581	0.123249	0.0941298	0.383837	0.166777	0.0910083	0.0489004	0.752024	0.150042	0.315519	-0.0316249	-0.978678	-0.00755223	-0.980993
CD8+ CCR6+ CXCR3-CCR4+ (% of CD8 cells)	-0.235967	-0.00274059	-0.0617762	-0.693064	-0.184221	-0.0770809	0.0206218	0.918557	0.024223	0.880531	0.0813297	0.485222	-0.00307085	-0.982958	0.119373	0.420723	0.0147652	0.978678	0.0661357	0.932893
CD8+ CCR6+ CXCR3+CCR4+ (% of CD8 cells)	-0.0262737	-0.775651	0.0553495	0.700053	-0.0137121	-0.918454	0.114245	0.288954	0.0825114	0.456553	0.137853	0.213581	-0.0619889	-0.660671	0.0325944	0.763256	-0.141818	-0.829764	-0.107055	-0.866217
CD8+ CCR6+ (% of CD8 cells)	-0.288215	-0.000254432	-0.107565	-0.385158	-0.195447	-0.0690726	0.0268901	0.898476	0.0512236	0.681634	0.134931	0.244308	0.0256016	0.841735	0.15037	0.315519	0.00344036	0.978678	0.028208	0.974126
CD8+ CCR6- CXCR3-CCR4- (% of CD8 cells)	0.224396	0.00274059	0.230017	0.00882102	-0.0458164	-0.679544	0.236223	0.0142209	-0.135759	-0.148359	0.0524947	0.719256	-0.0664386	-0.606018	0.127568	0.420723	0.0490037	0.978678	0.0572558	0.952838
CD8+ CCR6- CXCR3+CCR4- (% of CD8 cells)	-0.0609278	-0.402479	0.0562752	0.671662	0.0686953	0.496423	0.175986	0.0336909	0.0541305	0.588559	0.118373	0.223565	0.052545	0.660671	0.13787	0.315519	0.0112559	0.978678	0.0270086	0.974126
CD8+ CCR6- CXCR3-CCR4+ (% of CD8 cells)	-0.0501762	-0.574567	0.0968561	0.445071	0.108819	0.343612	0.283755	0.00232323	0.100367	0.345838	0.133805	0.244308	0.0241555	0.841735	0.127953	0.420723	-0.0736264	-0.978678	-0.0140202	-0.974126
CD8+ CCR6- CXCR3+CCR4+ (% of CD8 cells)	-0.0872292	-0.301879	0.0163145	0.902577	0.0821414	0.484042	0.193549	0.0274632	0.108718	0.255482	0.145195	0.139306	0.0385508	0.790826	0.130664	0.332607	-0.0654637	-0.978678	-0.0146697	-0.974126
CD8+ CCR6- (% of CD8 cells)	0.286581	0.000257537	0.201243	0.026782	0.192466	0.0690726	0.280423	0.00261549	-0.0572516	-0.641301	0.0939922	0.427416	-0.0306818	-0.824795	0.156137	0.315519	-0.00197933	-0.978678	0.0468161	0.952838
B cells CD19+ (% of lymphocytes)	-0.124372	-0.191552	0.00603782	0.948538	-0.060253	-0.623541	0.0363698	0.855404	0.161935	0.0975082	0.0490827	0.733383	0.0989556	0.448799	0.0475663	0.680559	-0.0550562	-0.978678	-0.00322813	-0.980993
CD19+ CD20- Plasma blasts/cells (% of B cells)	0.0067418	0.939594	0.00997349	0.944301	-0.0213132	-0.880087	-0.00523624	-0.977466	0.0369731	0.800503	0.0823383	0.482958	0.0156661	0.917458	0.0538462	0.648066	-0.0506866	-0.978678	-0.0580662	-0.952838
CD19+ CD20+ B cells (% of B cells)	-0.00819602	-0.939594	0.0254095	0.900848	0.019858	0.880087	0.0337456	0.86624	-0.0360271	-0.802739	0.052165	0.712453	-0.0156322	-0.917458	0.0468649	0.680559	0.0492637	0.978678	-0.00349917	-0.980993
IgM only B cells (CD24+ CD38+ CD27+ IgM+ ) (% of B cells)	-0.00317679	-0.970935	0.0179845	0.902577	0.138321	0.20685	0.138362	0.21278	0.051357	0.667651	0.0824131	0.464325	0.0016221	0.990069	0.0362594	0.730777	-0.0902848	-0.978678	-0.0762562	-0.866217
CD24+ CD38+ (% of B cells)	-0.00202062	-0.976485	0.0212082	0.900848	-0.0827357	-0.509364	0.00856444	0.977466	0.0496318	0.68478	0.0732176	0.546506	0.0238646	0.841735	0.0569578	0.637257	0.00530591	0.978678	-0.0161164	-0.974126
Natural effector (CD24+ CD38+ IgDP IgM+) (% of B cells)	0.0904307	0.301879	0.0899662	0.481898	-0.0838981	-0.496423	-0.034419	-0.855404	-0.182514	-0.0559711	-0.0864152	-0.453351	-0.105298	-0.402353	-0.0449588	-0.682238	0.0790407	0.978678	0.0407554	0.952838
IgD- CD5++ (% of B cells)	-0.0766921	-0.398264	-0.0418042	-0.78827	0.0923203	0.483196	0.116229	0.288954	-0.0867969	-0.44484	-0.0410633	-0.767892	-0.0727418	-0.606018	-0.0261414	-0.796424	-0.0248289	-0.978678	-0.0168921	-0.974126
IgD+ CD5++ (% of B cells)	-0.143424	-0.125646	-0.0716069	-0.650035	0.00929651	0.918454	0.0267573	0.898476	0.0832975	0.469909	0.0880918	0.460066	0.0553285	0.747117	0.0657553	0.618868	-0.0362334	-0.978678	-0.0251244	-0.974126
IgD- CD5+ (% of B cells)	0.0759378	0.395839	0.0682546	0.650035	0.149194	0.18843	0.138359	0.233429	0.0241218	0.880531	0.0725433	0.546506	0.0384637	0.79845	0.0637138	0.618868	-0.0508206	-0.978678	-0.0496472	-0.952838
IgD+ CD5+ (% of B cells)	-0.0469158	-0.595244	0.0059123	0.948538	-0.143042	-0.20685	-0.0125647	-0.976964	-0.0284615	-0.864809	0.0420953	0.767892	-0.0378744	-0.79845	0.0184065	0.868238	0.054954	0.978678	-0.000508099	-0.994148
IgM- (% of B cells)	0.130379	0.160702	0.10441	0.393251	0.0663626	0.598554	0.0614167	0.634454	-0.131992	-0.192947	-0.0589949	-0.654372	-0.0708335	-0.606018	-0.0299186	-0.780368	0.0138896	0.978678	-0.005294	-0.980993
IgD- IgM- (% of B cells)	0.099168	0.279843	0.0898628	0.481898	0.105086	0.397517	0.1126	0.308617	-0.0332822	-0.828166	0.00744496	0.933787	0.000673236	0.99235	0.023619	0.815756	-0.0204786	-0.978678	-0.0252864	-0.974126
IgD+ IgM- (% of B cells)	0.0471839	0.574567	0.0494369	0.705134	-0.125527	-0.226553	-0.0991643	-0.325109	-0.2671	-0.000679256	-0.195743	-0.0445683	-0.113868	-0.252369	-0.0753691	-0.572361	0.156036	0.829764	0.121297	0.866217
IgD- IgM+ (% of B cells)	-0.0389218	-0.667613	-0.020516	-0.900848	0.141134	0.20685	0.127543	0.233429	0.117982	0.241067	0.142565	0.191154	0.046831	0.752024	0.0906545	0.572361	-0.110076	-0.978678	-0.08127	-0.866217
IgD+ IgM+ (% of B cells)	-0.0792854	-0.370922	-0.00458922	-0.955274	-0.117057	-0.28194	-0.00356874	-0.977466	0.0598675	0.624058	0.0672049	0.599501	0.0328543	0.824795	0.0388571	0.722951	0.0420122	0.978678	-0.00475396	-0.980993
Class switched memory (IgD- IgM- CD38+ CD27+) (% of B cells)	0.108964	0.251055	0.105009	0.394518	0.135263	0.226553	0.13349	0.233429	-0.0261103	-0.880531	0.0158404	0.892017	0.00680829	0.967945	0.0255521	0.802064	-0.0245204	-0.978678	-0.0348854	-0.974126
IgD- IgM- CD27- (% of B cells)	0.100496	0.279843	0.101361	0.412196	0.0381648	0.793344	0.051348	0.750927	-0.117681	-0.272727	-0.0644823	-0.614352	-0.0509373	-0.752024	-0.0297806	-0.780368	0.0454976	0.978678	0.0152469	0.974126
Plasmablast (IgD- IgM- CD38++) (% of B cells)	0.018724	0.841405	0.0396085	0.812556	-0.00946533	-0.918454	0.0156532	0.955126	0.0569249	0.641301	0.11538	0.337083	0.048807	0.752024	0.0924532	0.572361	-0.031867	-0.978678	-0.0496757	-0.952838
IgD- IgM+ CD27- (% of B cells)	-0.0483029	-0.591428	-0.0276271	-0.900848	0.117808	0.282208	0.120117	0.271367	0.165906	0.0916195	0.18876	0.0710627	0.105364	0.408722	0.142067	0.332607	-0.0625366	-0.978678	-0.0459844	-0.952838
IgM only memory (IgD- IgM+ CD27) (% of B cells)	-0.0292159	-0.7409	-0.0150095	-0.911257	0.130111	0.226553	0.128441	0.233429	0.0746693	0.472917	0.104085	0.368744	0.00731427	0.967326	0.0428219	0.68743	-0.114694	-0.978678	-0.0985489	-0.866217
Class non switched memory (IgM+ CD38+ CD27+) (% of B cells)	0.0684561	0.419749	0.0743815	0.596344	0.032904	0.825267	0.0463307	0.770199	-0.0874189	-0.437141	-0.0267415	-0.882875	-0.0594131	-0.66296	-0.0118165	-0.919699	0.0017943	0.978678	-0.00818199	-0.980993
IgM+ CD38++ CD27+ (% of B cells)	-0.033321	-0.728267	-0.0179732	-0.902577	-0.024512	-0.880087	0.00526994	0.977466	0.0700581	0.562104	0.102235	0.396775	0.00341411	0.982958	0.040521	0.722951	-0.0874665	-0.978678	-0.079027	-0.866217
IgM+ (% of B cells)	-0.116934	-0.191552	-0.0276464	-0.900848	-0.0701878	-0.551742	0.00343625	0.977466	0.141919	0.13594	0.101308	0.396775	0.0717927	0.606018	0.0567073	0.637257	-0.00726908	-0.978678	-0.0200085	-0.974126
Memory B cells (IgD+ IgM+ CD27+) (% of B cells)	0.0861427	0.326932	0.0803894	0.543434	-0.0708087	-0.551742	-0.022525	-0.910829	-0.184868	-0.0530508	-0.0894995	-0.427416	-0.114867	-0.311141	-0.0477334	-0.680559	0.0688028	0.978678	0.0396192	0.952838
Naive B cells (IgD+ IgM+ CD27-) (% of B cells)	-0.115986	-0.191552	-0.0290864	-0.900848	-0.080666	-0.496423	-0.0033304	-0.977466	0.132875	0.170465	0.0942536	0.427255	0.0529235	0.648066	-0.0102242	-0.978678	-0.0143252	-0.974126
Transitional B cells (CD24++ CD38++) (% of B cells)	-0.0701281	-0.421686	-0.0376516	-0.814272	-0.0112803	-0.918454	0.0020019	0.977466	0.0328389	0.828166	0.0683164	0.57509	0.0604404	0.618868	0.0224041	0.978678	0.00845898	0.980993
IgM+ CD27- (% of B cells)	-0.0674677	-0.429408	-0.0288007	-0.900848	-0.00245432	-0.973733	0.00275561	0.977466	0.147957	0.134646	0.143882	0.191154	0.0985305	0.572361	-0.0404475	-0.978678	-0.035398	-0.974126
Naive mature B cells (CD24+ CD38+ CD27- IgM+) (% of B cells)	-0.121347	-0.164379	-0.0378486	-0.814272	-0.0859145	-0.484042	-0.0265974	-0.898476	0.150787	0.0975082	0.127883	0.268513	0.0793165	0.593766	-0.0337588	-0.978678	-0.0230263	-0.974126

## Sheet: S8 HIV HC VL50-200 excl
Supplementary table 8 Differences in WBC percentages and numbers between PLHIV and healthy controls after exclusion of PLHIV (n=5) with HIV-RNA 50-200 copies/mL
Inverse-rank transformed data were analyzed using linear regression and corrected for sampling time. Depicted are standardazid beta-coefficients and FDR adjusted p-values.
Cell type	FDR-adj p-values
	WBC percentages	WBC numbers
Leukocytes		0.114605
Neutrophils (% of leukocytes)	0.893312	0.37916
Monocytes CD14+ (% of leukocytes)	0.0736322	0.0120086
Classical monocytes CD14++CD16- (% of monocytes)	0.483871	0.0160772
Intermediate monocytes CD14++CD16+ (% of monocytes)	0.728111	0.228914
NonClassical monocytes CD14+CD16+ (% of monocytes)	-9.81698e-05	-0.297247
Monocytes CXCR3+ (% of monocytes)	0.00649289	3.29585e-09
Monocytes CCR4+ (% of monocytes)	1.92865e-05	4.83693e-07
Monocytes CCR6+ (% of monocytes)	-0.0442113	0.290444
NK cells CD3- CD56+ (% of lymphocytes)	-0.00117397	-0.0494954
NK dim CD56+ CD16+ (% of NK cells)	0.14475	-0.0696162
NK bright CD56++ CD16- (% of NK cells)	-0.0791767	-4.87829e-05
NK CD56+ CD16- (% of NK cells)	-0.307781	-0.00070344
Lymphocytes (% of leukocytes)	-0.945169	-0.254887
NKT cells CD3+ CD56+ (% of lymphocytes)	0.00125678	6.95071e-05
T cells CD3+ CD56- (% of lymphocytes)	0.0684856	-0.115246
DP CD4+ CD8+ (% of T cells)	0.97212	0.5626
Prol DP CD4+CD8+ (% of T cells)	0.000899848	0.0395259
DN CD4-CD8- (% of T cells)	-0.21983	-0.0395259
Prol DN CD4-CD8- (% of T cells)	0.033883	0.0977177
CD4+ T cells (% of T cells)	-1.89098e-38	-1.06717e-05
CD4+ Naive CD45RA+ CD27+ (% of CD4+ cells)	-5.57508e-06	-3.91737e-08
CD4+ Naive CD45RO- CD27+ (% of CD4+ cells)	-6.9509e-05	-3.0577e-07
CD4+ CM CD45RA- CD27+ (% of CD4+ cells)	0.853054	-3.9553e-05
CD4+ CM CD45RO+ CD27+ (% of CD4+ cells)	0.302756	-1.88926e-06
CD4+ EM CD45RA- CD27- (% of CD4+ cells)	1.37072e-12	4.732e-05
CD4+ EM CD45RO+ CD27- (% of CD4+ cells)	3.10012e-16	1.06937e-06
CD4+ Eff CD45RA+ CD27- (% of CD4+ cells)	3.21283e-20	1.37343e-15
CD4+ Eff CD45RO- CD27- (% of CD4+ cells)	6.40367e-25	9.62366e-19
Prol CD4+ Tconv (%CD4+ cells)	1.62299e-08	0.0346582
T4RA-25- Mem CD4 Tc (% of CD4+ cells(	2.07742e-25	5.68557e-10
Mem Tc CCR6+ (% of CD4+ Mem Tc)	-0.893312	2.05445e-08
Mem Tc CCR6+ CXCR3-CCR4- (% of CD4+ Mem Tc)	-0.0121802	0.00183283
Mem Tc CCR6+ CXCR3+CCR4- (% of CD4+ Mem Tc)	-0.701806	0.000978787
Mem Tc CCR6+ CXCR3-CCR4+ (% of CD4+ Mem Tc)	0.0159723	1.96625e-11
Mem Tc CCR6+ CXCR3+CCR4+ (% of CD4+ Mem Tc)	-0.302756	5.97189e-07
Mem Tc CCR6- (% of CD4+ Mem Tc)	0.893312	3.24457e-09
Mem Tc CCR6- CXCR3-CCR4- (% of CD4+ Mem Tc)	0.0333433	3.75703e-09
Mem Tc CCR6- CXCR3+CCR4- (% of CD4+ Mem Tc)	-0.853054	0.000359582
Mem Tc CCR6- CXCR3-CCR4+ (% of CD4+ Mem Tc)	-4.31797e-06	0.00207414
Mem Tc CCR6- CXCR3+CCR4+ (% of CD4+ Mem Tc)	-0.788019	0.000414588
CD4+ CD25high Treg (% of CD4+ cells)	0.0319062	-0.00728934
CD4+ CD25+ CD127low Treg (% of CD4+ cells)	0.960276	-4.27783e-05
Prol CD4+ Treg (% of Treg)	0.0940415	-1.28941e-08
Treg FOX+3+ Helios+ (% of Treg)	1.14787e-17	-0.0346582
Treg FOX+3+ Helios- (% of Treg)	-1.21119e-36	-1.50783e-28
Treg CD45RA+ (% of Treg)	-0.298078	-0.00131144
Treg CD45RA- (% of Treg)	0.298078	-4.732e-05
Treg HLA-DR+ (% of Treg)	0.129478	-0.000356286
T4RA-25++ mTreg (% of CD4+ cells)	0.0122463	0.615454
mTreg CCR6+ CXCR3-CCR4- (% of Treg)	-0.000485359	-0.000853108
mTreg CCR6+ CXCR3+CCR4- (% of Treg)	-0.000185215	-0.000359582
mTreg CCR6+ CXCR3-CCR4+ (% of Treg)	3.46446e-06	0.284927
mTreg CCR6+ CXCR3+CCR4+ (% of Treg)	-0.278521	-0.184604
mTreg CCR6+ (% of Treg)	0.0702875	0.900278
mTreg CCR6- CXCR3-CCR4- (% of Treg)	-4.78089e-06	-0.000276907
mTreg CCR6- CXCR3+CCR4- (% of Treg)	-0.122723	-0.112212
mTreg CCR6- CXCR3-CCR4+ (% of Treg)	-0.937755	0.747663
mTreg CCR6- CXCR3+CCR4+ (% of Treg)	-0.298078	0.547544
mTreg CCR6- (% of Treg)	-0.0695798	-0.184604
CD8+ T cells (% of T cells)	2.29061e-43	7.66207e-24
CD8+ Naive CD45RA+ CD27+ (% of CD8 cells)	-1.07508e-22	-0.0930612
CD8+ Naive CD45RO- CD27+ (% of CD8 cells)	-1.67052e-16	-0.00113484
CD8+ CM CD45RA- CD27+ (% of CD8 cells)	0.6178	2.26118e-21
CD8+ CM CD45RO+ CD27+ (% of CD8 cells)	0.0734431	2.97543e-20
CD8+ EM CD45RA- CD27- (% of CD8 cells)	8.18269e-15	1.20607e-24
CD8+ EM CD45RO+ CD27- (% of CD8 cells)	1.63244e-13	2.22395e-27
CD8+ Eff CD45RA+ CD27- (% of CD8 cells)	1.30512e-19	6.70365e-32
CD8+ Eff CD45RO- CD27- (% of CD8 cells)	6.27648e-25	5.735e-36
Prol CD8+ (% of CD8 cells)	0.00109642	6.46664e-13
CD8+ CCR6+ CXCR3-CCR4- (% of CD8 cells)	-1.15684e-19	-0.0461367
CD8+ CCR6+ CXCR3+CCR4- (% of CD8 cells)	6.50272e-06	5.26217e-19
CD8+ CCR6+ CXCR3-CCR4+ (% of CD8 cells)	-6.55436e-38	-1.13694e-09
CD8+ CCR6+ CXCR3+CCR4+ (% of CD8 cells)	-0.0194696	0.115246
CD8+ CCR6+ (% of CD8 cells)	-3.87983e-23	-0.254887
CD8+ CCR6- CXCR3-CCR4- (% of CD8 cells)	3.84724e-13	5.03374e-32
CD8+ CCR6- CXCR3+CCR4- (% of CD8 cells)	7.06532e-26	2.21208e-37
CD8+ CCR6- CXCR3-CCR4+ (% of CD8 cells)	-1.57077e-22	-0.0494954
CD8+ CCR6- CXCR3+CCR4+ (% of CD8 cells)	-0.466091	0.000598779
CD8+ CCR6- (% of CD8 cells)	4.25311e-23	1.00123e-30
B cells CD19+ (% of lymphocytes)	0.525108	-0.268687
CD19+ CD20- Plasma blasts/cells (% of B cells)	0.46851	0.041493
CD19+ CD20+ B cells (% of B cells)	-0.472556	-0.24532
IgM only B cells (CD24+ CD38+ CD27+ IgM+ ) (% of B cells)	2.09763e-07	1.36324e-08
CD24+ CD38+ (% of B cells)	0.021329	0.144425
Natural effector (CD24+ CD38+ IgDP IgM+) (% of B cells)	-0.00119829	-0.284927
IgD- CD5++ (% of B cells)	0.113775	0.00542222
IgD+ CD5++ (% of B cells)	-1.60772e-08	-0.00736888
IgD- CD5+ (% of B cells)	0.00104056	0.000362636
IgD+ CD5+ (% of B cells)	-0.334357	-0.468953
IgM- (% of B cells)	0.208545	0.0494954
IgD- IgM- (% of B cells)	0.113775	0.0193344
IgD+ IgM- (% of B cells)	-0.0527819	-0.381908
IgD- IgM+ (% of B cells)	2.78522e-10	2.44117e-10
IgD+ IgM+ (% of B cells)	-0.0171094	-0.63666
Class switched memory (IgD- IgM- CD38+ CD27+) (% of B cells)	0.335005	0.0704578
IgD- IgM- CD27- (% of B cells)	0.0121802	0.00216688
Plasmablast (IgD- IgM- CD38++) (% of B cells)	0.420153	0.0792957
IgD- IgM+ CD27- (% of B cells)	4.25311e-23	2.13103e-18
IgM only memory (IgD- IgM+ CD27) (% of B cells)	6.10634e-05	2.67269e-06
Class non switched memory (IgM+ CD38+ CD27+) (% of B cells)	-0.21983	-0.756409
IgM+ CD38++ CD27+ (% of B cells)	0.937755	0.254887
IgM+ (% of B cells)	-0.948336	-0.341126
Memory B cells (IgD+ IgM+ CD27+) (% of B cells)	-6.29578e-24	-1.36324e-08
Naive B cells (IgD+ IgM+ CD27-) (% of B cells)	0.0121802	0.0599351
Transitional B cells (CD24++ CD38++) (% of B cells)	-0.00505513	-0.341126
IgM+ CD27- (% of B cells)	-0.0695798	-0.736656
Naive mature B cells (CD24+ CD38+ CD27- IgM+) (% of B cells)	0.893312	-0.376345

## Sheet: S9 VR VL50-200 excl
Supplementary table 9 Markers of the HIV-1 reservoir and WBC percentages and numbers after exclusion of PLHIV (n=5) with HIV-RNA 50-200 copies/mL
Inverse-rank transformed data were analyzed using linear regression and corrected for age, sex, sampling time, and seasonality. Depicted are standardazid beta-coefficients and FDR adjusted p-values.
CA-DNA: cell-associated HIV-1 DNA; CA-RNA: cell-associated HIV-1 RNA
Cell type	CA-DNA (copies/10^6 CD4 cells)		CA-RNA (copies/10^6 CD4 cells)		RNA/DNA
	FDR-adj p-values		FDR-adj p-values		FDR-adj p-values
	WBC percentages	WBC numbers	WBC percentages	WBC numbers	WBC percentages	WBC numbers
Leukocytes		0.785012		0.413466		0.881535
Neutrophils (% of leukocytes)	0.0789214	0.388526	0.116761	0.296693	0.993164	0.881535
Monocytes CD14+ (% of leukocytes)	-0.806168	0.964728	-0.779621	0.647647	-0.993164	0.881535
Classical monocytes CD14++CD16- (% of monocytes)	0.894158	0.947538	0.744766	0.64069	0.993164	0.881535
Intermediate monocytes CD14++CD16+ (% of monocytes)	-0.806168	-0.71229	-0.435514	-0.776663	-0.993164	-0.995032
NonClassical monocytes CD14+CD16+ (% of monocytes)	-0.994469	-0.947538	-0.76777	0.971917	-0.993164	0.881535
Monocytes CXCR3+ (% of monocytes)	0.968828	0.947538	0.824937	0.661079	0.993164	0.881535
Monocytes CCR4+ (% of monocytes)	-0.811587	0.858371	-0.751412	0.636421	-0.993164	0.881535
Monocytes CCR6+ (% of monocytes)	-0.811587	-0.858371	-0.435514	-0.780217	-0.993164	0.998908
NK cells CD3- CD56+ (% of lymphocytes)	0.921216	-0.467106	-0.715132	-0.636421	-0.993164	0.881535
NK dim CD56+ CD16+ (% of NK cells)	-0.701865	-0.467106	-0.435514	-0.636421	-0.993164	0.881535
NK bright CD56++ CD16- (% of NK cells)	0.577133	-0.809156	0.775519	-0.780217	-0.993164	0.930154
NK CD56+ CD16- (% of NK cells)	0.912224	0.840924	0.297452	0.636421	0.993164	0.881535
Lymphocytes (% of leukocytes)	-0.0835925	-0.382535	-0.133588	-0.776663	-0.993164	0.881535
NKT cells CD3+ CD56+ (% of lymphocytes)	0.377022	0.964728	0.435514	0.636421	0.993164	0.881535
T cells CD3+ CD56- (% of lymphocytes)	-0.0273282	-0.17633	-0.715132	-0.69729	0.993164	0.881535
DP CD4+ CD8+ (% of T cells)	-0.988053	-0.265765	-0.824937	-0.636421	-0.993164	0.881535
Prol DP CD4+CD8+ (% of T cells)	0.189531	-0.447458	0.824937	-0.61905	-0.993164	0.998908
DN CD4-CD8- (% of T cells)	0.988053	-0.664247	0.922163	0.969133	-0.993164	0.881535
Prol DN CD4-CD8- (% of T cells)	0.902485	-0.964728	-0.81239	-0.664492	-0.993164	-0.881535
CD4+ T cells (% of T cells)	-0.000515209	-8.1842e-05	-0.0140636	-0.0747606	0.993164	0.881535
CD4+ Naive CD45RA+ CD27+ (% of CD4+ cells)	-0.0623988	-6.73593e-05	-0.0594835	-0.0202659	-0.993164	0.881535
CD4+ Naive CD45RO- CD27+ (% of CD4+ cells)	-0.0130968	-6.73593e-05	-0.0690508	-0.0202659	0.993164	0.881535
CD4+ CM CD45RA- CD27+ (% of CD4+ cells)	0.133508	-0.0988924	0.0690508	-0.636421	0.993164	0.881535
CD4+ CM CD45RO+ CD27+ (% of CD4+ cells)	0.0413518	-0.0656008	0.081909	-0.447264	-0.993164	0.881535
CD4+ EM CD45RA- CD27- (% of CD4+ cells)	0.902485	-0.164067	0.742933	-0.661079	0.993164	0.881535
CD4+ EM CD45RO+ CD27- (% of CD4+ cells)	0.612434	-0.215232	0.751412	-0.636421	-0.993164	0.881535
CD4+ Eff CD45RA+ CD27- (% of CD4+ cells)	0.280192	-0.259971	0.841541	-0.64069	-0.993164	0.892442
CD4+ Eff CD45RO- CD27- (% of CD4+ cells)	0.612434	-0.176348	0.81239	-0.69729	-0.993164	0.881535
Prol CD4+ Tconv (%CD4+ cells)	5.8444e-05	-0.900352	0.0452311	0.971917	-0.703122	0.998908
T4RA-25- Mem CD4 Tc (% of CD4+ cells(	0.438022	-0.434239	0.23966	-0.818287	0.993164	0.881535
Mem Tc CCR6+ (% of CD4+ Mem Tc)	0.229699	-0.947538	0.227455	0.646135	-0.993164	0.881535
Mem Tc CCR6+ CXCR3-CCR4- (% of CD4+ Mem Tc)	-0.932593	-0.447458	0.552288	0.780217	0.993164	0.881535
Mem Tc CCR6+ CXCR3+CCR4- (% of CD4+ Mem Tc)	-0.983788	-0.727136	-0.824937	-0.949359	-0.993164	0.881535
Mem Tc CCR6+ CXCR3-CCR4+ (% of CD4+ Mem Tc)	0.00472531	0.731366	0.0452311	0.398542	-0.993164	0.881535
Mem Tc CCR6+ CXCR3+CCR4+ (% of CD4+ Mem Tc)	0.650398	0.964728	0.98289	0.949359	-0.993164	-0.998908
Mem Tc CCR6- (% of CD4+ Mem Tc)	-0.229699	-0.176348	-0.227455	-0.646135	0.993164	0.881535
Mem Tc CCR6- CXCR3-CCR4- (% of CD4+ Mem Tc)	-0.281564	-0.142074	-0.785845	-0.69729	0.993164	0.881535
Mem Tc CCR6- CXCR3+CCR4- (% of CD4+ Mem Tc)	-0.648726	-0.451871	-0.497074	-0.69729	-0.993164	0.892442
Mem Tc CCR6- CXCR3-CCR4+ (% of CD4+ Mem Tc)	0.511089	-0.382535	-0.81239	-0.706188	-0.993164	0.881535
Mem Tc CCR6- CXCR3+CCR4+ (% of CD4+ Mem Tc)	0.932593	-0.809156	-0.715132	-0.776663	-0.993164	0.998908
CD4+ CD25high Treg (% of CD4+ cells)	0.133508	-0.0656008	0.081909	-0.636421	0.993164	0.881535
CD4+ CD25+ CD127low Treg (% of CD4+ cells)	0.00689353	-0.107948	0.0690508	-0.557587	-0.924612	0.892442
Prol CD4+ Treg (% of Treg)	0.00472531	0.71229	0.12839	0.636421	-0.993164	0.998908
Treg FOX+3+ Helios+ (% of Treg)	0.406466	-0.472051	0.23966	0.944709	0.993164	0.881535
Treg FOX+3+ Helios- (% of Treg)	-0.0583953	-0.0376405	-0.0690508	-0.366221	0.993164	0.881535
Treg CD45RA+ (% of Treg)	-0.17736	-0.107948	-0.116761	-0.366221	-0.993164	0.892442
Treg CD45RA- (% of Treg)	0.17736	-0.859776	0.116761	0.776663	0.993164	0.881535
Treg HLA-DR+ (% of Treg)	0.064961	-0.965124	0.124251	0.69729	-0.993164	0.892442
T4RA-25++ mTreg (% of CD4+ cells)	0.066006	-0.964728	0.0452311	0.661079	0.993164	0.881535
mTreg CCR6+ CXCR3-CCR4- (% of Treg)	-0.257454	-0.467106	-0.320871	-0.70859	-0.993164	-0.998908
mTreg CCR6+ CXCR3+CCR4- (% of Treg)	-0.450777	-0.795347	-0.572129	-0.970583	-0.993164	0.998908
mTreg CCR6+ CXCR3-CCR4+ (% of Treg)	0.425162	0.964728	0.435514	0.636421	0.993164	0.881535
mTreg CCR6+ CXCR3+CCR4+ (% of Treg)	-0.416488	-0.467106	-0.26147	-0.69729	-0.993164	0.976647
mTreg CCR6+ (% of Treg)	-0.912224	-0.947538	-0.81239	0.69729	-0.993164	0.881535
mTreg CCR6- CXCR3-CCR4- (% of Treg)	-0.416488	-0.474189	-0.702827	-0.916076	0.993164	0.881535
mTreg CCR6- CXCR3+CCR4- (% of Treg)	-0.11744	-0.388526	-0.116761	-0.660778	-0.993164	0.881535
mTreg CCR6- CXCR3-CCR4+ (% of Treg)	0.365295	0.964728	0.330971	0.518999	0.993164	0.881535
mTreg CCR6- CXCR3+CCR4+ (% of Treg)	-0.612434	-0.801754	-0.552288	-0.818287	-0.993164	0.899364
mTreg CCR6- (% of Treg)	0.912224	0.996243	0.81239	0.636421	0.993164	0.881535
CD8+ T cells (% of T cells)	0.000317014	0.964728	0.0140636	0.646135	-0.993164	0.892442
CD8+ Naive CD45RA+ CD27+ (% of CD8 cells)	-0.377022	-0.809156	-0.360344	-0.818287	0.993164	-0.998908
CD8+ Naive CD45RO- CD27+ (% of CD8 cells)	-0.371618	-0.947538	-0.572129	0.836932	0.993164	0.881535
CD8+ CM CD45RA- CD27+ (% of CD8 cells)	0.377022	0.474189	0.751412	0.413466	-0.993164	0.960921
CD8+ CM CD45RO+ CD27+ (% of CD8 cells)	0.371618	0.474189	0.930372	0.61905	-0.993164	-0.995032
CD8+ EM CD45RA- CD27- (% of CD8 cells)	-0.912224	0.964728	0.779621	0.636421	0.993164	0.881535
CD8+ EM CD45RO+ CD27- (% of CD8 cells)	0.988053	0.809156	0.824937	0.636421	0.993164	0.995032
CD8+ Eff CD45RA+ CD27- (% of CD8 cells)	0.902485	0.932106	0.81239	0.646135	-0.993164	0.960921
CD8+ Eff CD45RO- CD27- (% of CD8 cells)	0.988053	0.935652	0.742933	0.636421	0.993164	0.881535
Prol CD8+ (% of CD8 cells)	0.988053	0.964728	-0.552288	-0.949359	-0.924612	-0.881535
CD8+ CCR6+ CXCR3-CCR4- (% of CD8 cells)	0.988053	0.447458	0.824937	0.366221	0.993164	0.881535
CD8+ CCR6+ CXCR3+CCR4- (% of CD8 cells)	0.377022	0.107948	0.959071	0.296693	-0.993164	0.998908
CD8+ CCR6+ CXCR3-CCR4+ (% of CD8 cells)	-0.988053	0.544884	-0.824937	0.411275	0.993164	0.881535
CD8+ CCR6+ CXCR3+CCR4+ (% of CD8 cells)	0.452631	0.240014	-0.715132	0.776663	-0.924612	-0.881535
CD8+ CCR6+ (% of CD8 cells)	0.806168	0.204329	0.922688	0.296693	-0.993164	0.930154
CD8+ CCR6- CXCR3-CCR4- (% of CD8 cells)	-0.229699	0.785012	-0.715132	0.451671	0.993164	0.881535
CD8+ CCR6- CXCR3+CCR4- (% of CD8 cells)	0.598527	0.282307	0.715132	0.296693	0.993164	0.892442
CD8+ CCR6- CXCR3-CCR4+ (% of CD8 cells)	0.365295	0.447458	0.824937	0.571178	-0.993164	0.998908
CD8+ CCR6- CXCR3+CCR4+ (% of CD8 cells)	0.371618	0.223306	0.715132	0.366221	-0.993164	-0.998908
CD8+ CCR6- (% of CD8 cells)	-0.806168	0.495642	-0.922688	0.366221	0.993164	0.881535
B cells CD19+ (% of lymphocytes)	0.0320251	0.809156	0.704903	0.780217	-0.992087	-0.998908
CD19+ CD20- Plasma blasts/cells (% of B cells)	0.988053	0.67353	0.922688	0.780217	-0.993164	-0.881535
CD19+ CD20+ B cells (% of B cells)	-0.988053	0.795347	-0.922688	0.780217	0.993164	-0.998908
IgM only B cells (CD24+ CD38+ CD27+ IgM+ ) (% of B cells)	0.612434	0.67353	0.81293	0.888896	-0.992087	-0.881535
CD24+ CD38+ (% of B cells)	0.532207	0.664247	0.81239	0.776663	-0.993164	-0.976647
Natural effector (CD24+ CD38+ IgDP IgM+) (% of B cells)	-0.11744	-0.467106	-0.489126	-0.70859	0.993164	0.892442
IgD- CD5++ (% of B cells)	-0.779516	-0.809156	-0.824937	-0.780217	-0.993164	-0.892442
IgD+ CD5++ (% of B cells)	0.365295	0.447458	0.81239	0.69729	-0.993164	-0.881535
IgD- CD5+ (% of B cells)	0.988053	0.730331	0.779621	0.748807	-0.993164	-0.881535
IgD+ CD5+ (% of B cells)	-0.912554	0.809156	-0.767245	0.949359	0.993164	-0.998908
IgM- (% of B cells)	-0.229699	-0.664247	-0.715132	-0.818287	0.993164	0.998908
IgD- IgM- (% of B cells)	-0.713259	-0.964728	0.896048	0.899888	0.993164	-0.995032
IgD+ IgM- (% of B cells)	-0.00243221	-0.0566925	-0.0690508	-0.64069	0.993164	0.881535
IgD- IgM+ (% of B cells)	0.231746	0.265765	0.715132	0.64069	-0.924612	-0.881535
IgD+ IgM+ (% of B cells)	0.438022	0.67353	0.89157	0.818287	0.993164	-0.998908
Class switched memory (IgD- IgM- CD38+ CD27+) (% of B cells)	-0.861706	-0.996243	0.824937	0.899888	0.993164	-0.960921
IgD- IgM- CD27- (% of B cells)	-0.317164	-0.71229	-0.81239	-0.899888	0.993164	0.960921
Plasmablast (IgD- IgM- CD38++) (% of B cells)	-0.968828	0.467106	0.959071	0.64069	0.993164	-0.892442
IgD- IgM+ CD27- (% of B cells)	0.0835925	0.0859781	0.360344	0.366221	-0.993164	-0.881535
IgM only memory (IgD- IgM+ CD27) (% of B cells)	0.441625	0.467106	0.81239	0.836932	-0.924612	-0.881535
Class non switched memory (IgM+ CD38+ CD27+) (% of B cells)	-0.416488	-0.809156	-0.742933	-0.818287	-0.993164	-0.998908
IgM+ CD38++ CD27+ (% of B cells)	0.713259	0.447458	0.98289	0.811553	-0.993164	-0.881535
IgM+ (% of B cells)	0.11951	0.467106	0.715132	0.776663	-0.993164	-0.960921
Memory B cells (IgD+ IgM+ CD27+) (% of B cells)	-0.116542	-0.467106	-0.435514	-0.706188	0.993164	0.9068
Naive B cells (IgD+ IgM+ CD27-) (% of B cells)	0.17736	0.467106	0.742933	0.776663	-0.993164	-0.976647
Transitional B cells (CD24++ CD38++) (% of B cells)	0.894158	0.544884	0.922163	0.69729	0.993164	-0.998908
IgM+ CD27- (% of B cells)	0.136459	0.204329	0.570179	0.636421	-0.993164	-0.881535
Naive mature B cells (CD24+ CD38+ CD27- IgM+) (% of B cells)	0.133508	0.374372	0.715132	0.661079	-0.993164	-0.960921

[truncated: 1 more sheets: S10 PLHIV cyt]
